# Supplementary material for: A scoping review exploring women’s experiences of cardiometabolic pregnancy complications and future cardiovascular health implications
Source: NPJ Cardiovasc Health. 2026 Mar 23;3:11. doi: 10.1038/s44325-026-00107-8 (PMC13009497; doi:10.1038/s44325-026-00107-8)
Supplement: Supplementary file 2 — Supplementary data 1 [file 44325_2026_107_MOESM2_ESM.xlsx]

## Sheet: GDM - Original Research
Author	Year	Primary Area of Investigation	Title	DOI	Study Aim	Study Design	Timing of Assessment/ Data Collection	Sample Population	Women	Healthcare Professionals	Partners	Community stakeholders	Professional stakeholders	Country	Key Findings/ Themes	Other	Other
Abraham	2014	GDM - Pregnancy: Treatment and Management	Living with gestational diabetes in a rural community	DOI: 10.1097/NMC.0000000000000047	To explore the lived experiences of women in rural communities with GDM and potentially gain insight into the low reported return rates for PPG testing.	Interviews	Pregnancy & Postpartum	10 Caucasian women Age: 25 to 49 (mean age = 32) History of GDM in the last 2 to 5 years	10	0	0	0	0	United States	Five themes emerged: Authentic emotion, Judgment, It's only a matter of time, I can't do this alone, and Missed opportunities. Strong emotions were experienced at the time of diagnosis. Some women felt judged by healthcare professionals and others based on having GDM. Some were concerned about future risk of developing Type 2 DM. There is a lack of understanding of GDM by women at the time of dia…		Rural
Abubakari	2023	GDM - Pregnancy: Treatment and Management	I got frightened and felt strange. I even cried a lot after the diagnosis; the experiences on the screening and management of gestational diabetes mellitus among diagnosed women	DOI: 10.1186/s13104-023-06494-w	To explore the experiences of women diagnosed with GDM on the screening and management in northern Ghana using the phenomenological approach.	Interviews	Pregnancy	5 pregnant women with GDM	5	0	0	0	0	Ghana	Based on the thematic analysis, three main themes and ten sub-themes were generated. They were emotional experience (prior information on GDM before being diagnosed, and feelings about the diagnosis and blood glucose measurement), information source and care experience (source of information on healthy diet, training on blood glucose measurement, experiences with follow-up, and general impression…
Al Hashmi	2022	GDM - Pregnancy: Treatment and Management	Development, feasibility and acceptability of a self-efficacy-enhancing smartphone application among pregnant women with gestational diabetes mellitus: single- arm pilot clinical trial	DOI: 10.1186/s12884-022-04684-1	To document the process of designing, developing, and testing the feasibility and acceptability of the self-efficacy-enhancing smartphone application (SEESPA).	Mixed methods	Pregnancy	15 pregnant women with GDM	15	0	0	0	0	Oman	The developed innovative SEESPA is a feasible and acceptable intervention for behavioral modifications among women with GDM, and is ready to be tested in a larger RCT study which is expected to inform the health policymakers to integrate SEESPA with the antenatal health care practice of women with GDM, specifically in developing countries where there is a greater risk of developing GDM complicati…
Almli	2020	GDM - Postpartum: Optimising Maternal Health	Implementing a healthy postpartum lifestyle after gestational diabetes or preeclampsia: a qualitative study of the partner's role	DOI: 10.1186/s12884-020-2769-6	To explore the partner's experiences and knowledge of gestational diseases, and how the partner wishes to contribute to lifestyle change.	Mixed methods	Pregnancy	11 partners of women with a pregnancy complicated by GDM or PE	0	0	11	0	0	Norway	Partners experienced a strong "we-feeling" and wanted to support the woman in lifestyle changes. At the same time, they felt insecure, worried, foolish and left out and they missed information from clinicians. The partners felt that their involvement was crucial to lasting lifestyle changes and expected that the clinicians would routinely invite them to discuss lifestyle change. CONCLUSIONS: Part…	Multiple conditions
Ang	2024	GDM - Postpartum: Optimising Maternal Health	Underlying beliefs of preventive health behaviours among women with a history of gestational diabetes mellitus: A descriptive qualitative study	DOI: 10.1016/j.midw.2024.104068	To explore the underlying beliefs of preventive health behaviours among women with a history of GDM who had low levels of preventive health behaviours during their postpartum period in Singapore.	Interviews	Postpartum	18 women with GDM	18	0	0	0	0	Singapore	. Through thematic analysis, five themes were developed: lifestyle adjustment, self-motivation, supportive environment, barriers to practising a healthy lifestyle, and risk perception. A total of 14 subthemes emerged from the five main themes. The beliefs of women with a history of GDM were described according to the Theory of Planned Behaviour.
Bagger	2021	GDM - Postpartum: Screening for Cardiometabolic Conditions	Perceptions of risk and motivation for healthy living among immigrants from non-western countries with prior gestational diabetes mellitus living in Denmark	DOI: 10.1080/21642850.2021.1969235	To explore perceptions of risk and motivation for healthy living among immigrant women from non-western countries with prior gestational diabetes mellitus (GDM) living in Denmark.	Interviews	Postpartum	12 women immigrants with prior GDM from non-western countries living in Denmark	12	0	0	0	0	Denmark	A diagnosis of GDM entailed great worry for the future. Participants’ fears were primarily linked to the potential later development of type 2 diabetes (T2D) and poor health. Women’s perceptions of GDM reflected their experiences with T2D-related complications and even death among relatives. The risk perception of GDM was also influenced by participants’ challenges and trauma unrelated to diabete…		CALD
Bandyopadhyay	2011	GDM - Pregnancy: Treatment and Management	Lived experience of gestational diabetes mellitus among immigrant South Asian women in Australia	DOI: 10.1111/j.1479-828X.2011.01322.x	1) To explore and understand South Asian women’s experiences and views on GDM after diagnosis in pregnancy and after childbirth. 2) To explore the impact of the diagnosis on the woman, partner and family, and how management strategies were communicated and understood. 3) To explore women’s understanding of the risk of type 2 diabetes after childbirth and how they might reduce the risk; their copi…	Interviews	Pregnancy	17 South Asian women diagnosed with GDM	17	0	0	0	0	Australia	South Asian women require culturally appropriate advice regarding strategies to reduce their risk of GDM as early as possible in pregnancy, ideally at the time pregnancy is confirmed.		CALD
Bandyopadhyay	2015	GDM - Postpartum: Screening for Cardiometabolic Conditions	Attendance for postpartum glucose tolerance testing following gestational diabetes among South Asian women in Australia: A qualitative study	DOI: 10.4172/2325-9795.1000178	To conduct an in-depth exploration of the experiences of and perspectives on postpartum GTT screening of South Asian women diagnosed with GDM.	Interviews	Postpartum	40 South Asian women (17 recent immigrants, 23 GDM diagnosed)	40	0	0	0	0	Australia	A significant finding of this study is that majority of the women with previous GDM ultimately presented for postpartum GTT screening within 6-12 months of birth, despite difficulties. Additionally, although awareness of risk of Type 2 diabetes was high, some women were resistant to continue with lifestyle changes adopted in pregnancy, in part due to diabetes advice that was not culturally adapte…		CALD
Bandyopadhyay	2021	GDM - Pregnancy: Treatment and Management	Gestational diabetes mellitus: a qualitative study of lived experiences of South Asian immigrant women and perspectives of their health care providers in Melbourne, Australia	DOI: 10.1186/s12884-021-03981-5	To inform the delivery of dietary advice particularly for women with GDM, but also for the health care providers who deliver these health education messages at diagnosis and follow-up.	Interviews	Pregnancy	21 health care providers involved in GDM treatment and management 23 GDM diagnosed South Asian women	23	21	0	0	0	Australia	Health care providers had challenges in providing care to South Asian women. The main challenge was to get women to self-manage their blood glucose levels with lifestyle modifcation. Whilst, women felt self-management information provided were inadequate and inappropriate to their needs. Women felt ‘losing control over their pregnancy’, because of being preoccupied with diet and exercise to contr…		CALD
Bastobbe	2023	GDM - Pregnancy: Treatment and Management	Using flash glucose monitoring in pregnancies in routine care of patients with gestational diabetes mellitus: a pilot study	DOI: 10.1007/s00592-023-02042-x	To analyze the impact of FGM (flash glucose monitoring) use on pregnancy outcomes, patient’s satisfaction and to confrm the safe use in GDM pregnancies.	Surveys	Postpartum	18 women returned the survey	18	0	0	0	0	Germany	No significant differences in patient’s characteristics despite gestational age at diagnosis (FGM with 20 vs. SMBG with 25 weeks). No difference in gestational weight gain, HbA1c progression and perinatal outcome. Treatment satisfaction obtained by the DTSQc revealed a high level of satisfaction with FGM use.
Bennett	2011	GDM - Postpartum: Screening for Cardiometabolic Conditions	Barriers to and Facilitators of Postpartum Follow-Up Care in Women with Recent Gestational Diabetes Mellitus: A Qualitative Study	DOI: 10.1089/jwh.2010.2233	To conduct an in-depth exploration of the experiences, perspectives, and perceived barriers to and facilitators of postpartum follow-up care in women with a recent pregnancy complicated by GDM.	Interviews	Postpartum	22 women with GDM	22	0	0	0	0	United States	We identified four general themes that illustrated barriers and six that illustrated facilitators to postpartum follow-up care. Feelings of emotional stress due to adjusting to a new baby and the fear of receiving a diabetes diagnosis at the visit were identified as key barriers; child care availability and desire for a checkup were among the key facilitators to care.
Benton	2023	Multiple GDM - Pregnancy: Psychosocial Health GDM - Postpartum: Psychosocial Health	The impact of gestational diabetes mellitus on perceived mother-infant bonding: a qualitative study	DOI: 10.1080/02646838.2023.2239834	To explore and describe the impact of GDM on perceived mother infant-bonding in the antenatal and postnatal period.	Interviews	Pregnancy & Postpartum	33 women with GDM	33	0	0	0	0	United Kingdom	Three main themes were generated from the analysis: 1) Concern for baby's health and its impact on bonding; 2) GDM management, the pregnancy experience, and bonding; 3) Continuity and discontinuity of the impact on bonding between the antenatal and postnatal periods.
Benton	2023	Multiple GDM - Pregnancy: Psychosocial Health GDM - Postpartum: Psychosocial Health GDM - Postpartum: Optimising Maternal Health	“It feels like medically promoted disordered eating”: The psychosocial impact of gestational diabetes mellitus in the perinatal period	DOI: 10.1371/journal.pone.0288395	To explore the psychosocial impacts including experiences of support for women with GDM in the antenatal and postnatal period.	Interviews	Pregnancy & Postpartum	33 women with GDM	33	0	0	0	0	United Kingdom	Analysis revealed six themes: 1. Diagnostic related frustration; 2. Impact on mental health; 3. The medicalisation of eating; 4. Losing agency to gain control; 5. Sourcing networks of support; 6. Current pregnancy; and future reproductive health. Each theme provides a unique insight into the experiences and psychological strain associated with GDM. From confusion and frustration at diagnosis, to …
Benton	2024	Multiple GDM - Pregnancy: Psychosocial Health GDM - Postpartum: Psychosocial Health	The (un)controlled body: A grounded theory analysis to conceptualise stigma for women with gestational diabetes mellitus	DOI: 10.1177/13591053241241863	To understand how women with GDM experience potential stigma related to the condition.	Interviews	Pregnancy & Postpartum	53 women with GDM	53	0	0	0	0	United Kingdom	Four themes were identified: (1) Preconceptions and misconceptions; (2) Locating, regaining, and negotiating agency; (3) Tension about and resisting the dominant discourse of stigma; and (4) Reclaiming control over the body. GDM-specific stigma was diverse and far reaching and may have broader implications for perinatal mental health and postnatal wellbeing. It is pertinent to investigate possibl…
Benton	2024	Multiple GDM - Pregnancy: Treatment and Management GDM - Postpartum: Optimising Maternal Health	From the shadows: A qualitative study of fathers' perspectives and experiences of their partner's gestational diabetes mellitus and its implications	DOI: 10.1111/dme.15488	To investigate the impact and experiences of GDM on partners, including their knowledge of the condition.	Interviews	Pregnancy & Postpartum	9 partners of women with current or past GDM	0	0	9	0	0	United Kingdom	Analysis resulted in four themes that explored fathers' experiences of GDM during the perinatal period: ‘navigating a GDM diagnosis’, ‘partnering in management and health’, ‘finding a place within the GDM journey’ and ‘the lasting impact of GDM’.
Bernstein	2016	GDM - Postpartum: Screening for Cardiometabolic Conditions	Lost opportunities to prevent early onset type 2 diabetes mellitus after a pregnancy complicated by gestational diabetes	DOI: 10.1136/bmjdrc-2016-000250	To identify barriers and facilitators to testing and referral from patient and providers’ perspectives.	Interviews	Postpartum	25 clinicians (7 obstetricians, 5 family medicine physicians, 8 certified nurse midwives, 2 endocrinologists, and 3 internal medicine physicians) 27 women (13 in English, 7 in Spanish, and 7 in Haitian Creole)	27	25	0	0	0	United States	Women reported motivation to address GDM for the health of the fetus. Most women did not anticipate future diabetes for themselves, and focused on delivery outcomes rather than future health risks. Patients sought and received reassurance from clinicians, and were unlikely to discuss early onset following GDM or preventive measures. PPGT barriers described by patients included provider not mentio…		HCP
Bolou	2023	GDM - Postpartum: Optimising Maternal Health	Metformin in the prevention of type 2 diabetes after gestational diabetes in postnatal women (OMAhA): a UK multicentre randomised, placebocontrolled, double-blind feasibility trial with nested qualitative study	DOI: 10.1136/bmjopen-2023-073813	To determine the feasibility of a definitive trial of metformin to prevent type 2 diabetes in the postnatal period in women with gestational diabetes.	Interviews	Postpartum	13 women and 5 healthcare professionals (3 research midwives, 2 diabetes specialist midwives)	13	5	0	0	0	United Kingdom	Study procedures were found to be acceptable to women and healthcare professionals. An increased perceived risk of developing type 2 diabetes, or a positive experience of taking metformin during pregnancy, encouraged participation and adherence to the intervention. Barriers to adherence included disruption to the medication schedule caused by the washout periods ahead of each study visit or havin…
Boyd	2020	GDM - Postpartum: Optimising Maternal Health	Utility of the COM-B model in identifying facilitators and barriers to maintaining a healthy postnatal lifestyle following a diagnosis of gestational diabetes: a qualitative study	DOI: 10.1136/bmjopen-2020-037318	To apply the capability, opportunity, motivation and behaviour framework to understand the experiences of women diagnosed with gestational diabetes (GD).	Interviews	Postpartum	27 women History of GDM	27	0	0	0	0	United Kingdom	Applying the COM-B framework to code participant, responses identified 16 key subthemes which reflected either: capability, opportunity or motivation components of the model. Four domains adapted from the socioecological model: individual, family life, community and healthcare provision; contextualised factors are important for these women in terms of behaviour change. Emotional response at the i…
Bradford	2024	Multiple GDM - Pregnancy: Psychosocial Health GDM - Pregnancy: Healthcare Systems and Delivery	Diabetes in pregnancy: Women’s views of care in a multi-ethnic, low socioeconomic population with midwifery continuity-of-care	DOI: 10.1016/j.wombi.2024.01.005	To Increase understanding of the experience of diabetes in pregnancy care, including telehealth, among multiethnic, low socio-economic women receiving midwifery continuity-of-care.	Interviews	Postpartum	19 primarily indigenous and migrant women who had diabetes in pregnancy and gave birth 6–18 months previously	19	0	0	0	0	New Zealand	Data analysis revealed three key themes: 1) ‘shock, shame, and adjustment’ to the diagnosis 2) ‘learning to manage diabetes in pregnancy’ and 3) ‘preparation for birth and beyond’ to the postpartum period. Receiving the diagnosis of diabetes in pregnancy was a shock. Managing diabetes during pregnancy was particularly challenging for indigenous and migrant women, who wished for better access to c…
Broderick	2024	GDM - Pregnancy: Screening and Diagnosis	Generalizing from qualitative data: a case example using critical realist thematic analysis and mechanism mapping to evaluate a community health worker-led screening program in India	DOI: 10.1186/s13012-024-01407-2	To illustrate use of critical realist thematic analysis and mechanism mapping through a case example of a community health worker (CHW)-delivered gestational diabetes (GDM) screening intervention in Pune, India.	Interviews	Pregnancy	30 pregnant women (20 of whom had screened positive for GDM), 5 CHWs, and 18 maternal health clinicians from the Pune area.	30	23	0	0	0	India	Critical realist thematic analysis generated mechanism maps showed that CHWs facilitated GDM screening uptake through afective, cognitive and logistic pathways of infuence. Lack of evidence-based treatment of GDM at clinics was caused by 1) clinicians lacking time or initiative to provide GDM counseling and 2) low perceived pre-test probability of GDM in this population of women without tradition…
Brown	2022	GDM - Postpartum: Optimising Maternal Health	Mothers' Perspectives on a Mother/Infant Dyad Postpartum Primary Care Program Following Gestational Diabetes Mellitus: A Qualitative Pilot Study	DOI: 10.1177/26350106221100539	To characterize mothers' experiences within a mother/infant dyad postpartum primary care program (Dyad) following gestational diabetes mellitus (GDM) to inform improvements in the delivery of care.	Interviews	Postpartum	10 women	10	0	0	0	0	United States	(1) Dyad program experience (2) implementation of health behavior changes (3) acknowledgment of future GDM and type 2 diabetes mellitus (T2DM) health risks. Respondents felt that the program conveniently served mother and infant health care needs in a single appointment. Respondents also valued support from primary care providers when implementing health behavior changes. The Dyad program provide…
Brueckner Johansen	2024	GDM - Pregnancy: Screening and Diagnosis	“The Best I Could”: Future Orientations for Danish Women with Gestational Diabetes	DOI: 10.1080/01459740.2024.2384726	To explore how futurity is reshaped by notions of early detection and at-riskness.	Mixed methods	Pregnancy	11 women with GDM	11	0	0	0	0	Denmark	We have demonstrated that the experiences of the women with GDM who are offered genetic testing mark a shift in pregnancy-related screening from fetal to maternal future health risks. We term this shift “maternal illumination.” The shift reflects the responsibility that researchers in genomic medicine have to administer and navigate when offering personalized medicine to pregnant women. When offe…
Bukari	2025	Multiple GDM - Pregnancy: Screening and Diagnosis GDM - Pregnancy: Treatment and Management	Resource constraints, patient emotions, and therapy: experiences of healthcare providers in the screening and management of gestational diabetes mellitus in northern Ghana	DOI: 10.1186/s12913-025-12262-2	To explore the experiences of HCPs in the screening and management of GDM.	Interviews	Pregnancy	5 HCPs involved in the screening and management of GDM: an obstetrician, a dietician/nutritionist, a nurse, and two midwives	0	5	0	0	0	Ghana	Two main themes and six subthemes were generated. The frst theme was resource-centred experiences, which explored events at the Antenatal Care (ANC) and the challenges in GDM screening and management, with subthemes namely: ANC setups, inadequate resources, and non-compliance. The second theme was care-centred experiences, which explored patient emotions during GDM care, and the care they receive…
Campbell	2017	GDM - Postpartum: Screening for Cardiometabolic Conditions	Paths to improving care of Australian Aboriginal and Torres Strait Islander women following gestational diabetes	DOI: 10.1017/S1463423617000305	To understand enablers and barriers influencing postpartum screening for type 2 diabetes following gestational diabetes in Australian Indigenous women and how screening might be improved.	Mixed methods	Postpartum	7 Indigenous women with history of GDM (interview) 20 Indigenous health workers (focus groups) 24 other health professionals (workshops)	7	44	0	0	0	Australia	Participants generated 28 enabling environmental, educational and incentive interventions, and service provision, communication, guideline, persuasive and fiscal policies to address barriers to screening and improve postpartum support for women. The highest priorities included providing holistic social support, culturally appropriate resources, improving Indigenous workforce involvement and estab…
Carolan	2012	GDM - Pregnancy: Treatment and Management	Women's experiences of factors that facilitate or inhibit gestational diabetes self-management	DOI: 10.1186/1471-2393-12-99	To explore the factors that facilitated or inhibited gestational diabetes self-management among women in a socially deprived area.	Mixed methods	Pregnancy	15 women History GDM	15	0	0	0	0	Australia	Women in this study identified a number of factors that complicated their task of GDM self-management. Barriers included: (1) time pressures (2) physical constraints (3) social constraints (4) limited comprehension of requirements (5) insulin as an easier option. Factors facilitating GDM self-management included: thinking about the baby and psychological support from partners and families.
Carolan	2013	GDM - Pregnancy: Treatment and Management	Women's experiences of gestational diabetes self-management: a qualitative study	DOI: 10.1016/j.midw.2012.05.013	To explore women’s experiences of self-managing their gestational diabetes.	Mixed methods	Pregnancy	15 women with GDM	15	0	0	0	0	Australia	Incremental adjustment occurred over 4 discrete themes, including: (1) the shock of diagnosis (2) coming to terms with GDM (3) working it out/learning new strategies (4) looking to the future. (5) Each adjustment phase was underpinned by the fifth theme - having a supportive environment. Throughout, participants reported that thinking about the baby was a powerful motivator for adherence to gesta…
Carolan	2014	GDM - Pregnancy: Treatment and Management	Diabetes nurse educators' experiences of providing care for women, with gestational diabetes mellitus, from disadvantaged backgrounds	DOI: 10.1111/jocn.12421	1) To explore diabetes nurse educators' experiences of providing care for women, with gestational diabetes mellitus, from disadvantaged backgrounds 2) To gather information which would assist with the development of an educational programme that would support both women and diabetes educators.	Interviews	Pregnancy	6 diabetes educators	0	6	0	0	0	Australia	Three themes emerged from the data: (1) working in a suboptimal environment (2) working to address the difficulties (3) looking to the future. Throughout, the diabetes nurse educators sought opportunities to connect with women in care and to make the educational content understandable and meaningful. Low literacy among disadvantaged women has a significant impact on their understanding of gestati…
Carolan-Olah	2017	GDM - Pregnancy: Treatment and Management	The experience of gestational diabetes mellitus (GDM) among Hispanic women in a U.S. border region	DOI: 10.1016/j.srhc.2016.11.003	1) To explore the experiences of a group of Hispanic women of Mexican origin in El Paso, Texas, who had been diagnosed with GDM. 2) To gain an understanding of the challenges faced by participants, when selfmanaging their GDM.	Interviews	Pregnancy	18 pregnant Hispanic women of Mexican origin with GDM	18	0	0	0	0	United States	Our findings included 5 themes located along a path of gradual adjustment to GDM: (1) distress and fear (2) realizing the changes required (3) learning to manage GDM (4) finding motivation (5) compliance despite limited understanding		CALD
Carson	2014	GDM - Pregnancy: Treatment and Management	Perceptions and Concerns Regarding Diabetes Mellitus During Pregnancy Among American Indian Women.	DOI: 10.1891/1521-0987.15.4.160	To gather information about barriers which may impact the prevention or control of GDM amongst American indian women.	Mixed methods	Pregnancy	27 women with GDM 4 women with PGDM (n = 4) 66 women without any form of DM (n = 66)	97	0	0	0	0	United States	General findings comprised the following main categories of patients’ concerns regarding DM as an illness: (a) care-seeking behaviors (b) medical management (c) adherence and self-management (d) complications (e) the conceptual sense of DM as a “severe” and feared condition. Many findings varied according to acculturation status, but all included significant fear and anxiety surrounding (a) the h…
Carson	2015	GDM - Pregnancy: Treatment and Management	American Indian diabetes beliefs and practices: Anxiety, fear, and dread in pregnant women with diabetes	DOI: 10.2337/diaspect.28.4.258	To gather information about variables that may negatively affect the prevention or control of GDM.	Interviews	Pregnancy	97 women from two Oklahoma American Indian tribes	97	0	0	0	0	United States	General findings comprised three main categories of patients' concerns regarding type 2 diabetes as an illness: 1) mechanical acts (i.e. injections) 2) medical complications, and 3) the conceptual sense of diabetes as a "severe" condition. Specific findings included significant fear and anxiety surrounding 1) the health and well-being of the unborn child 2) the use of insulin injections 3) blindn…		CALD
Chaudhary	2025	GDM - Pregnancy: Healthcare Systems and Delivery	User experience and perceived usability of nurse-led telemonitoring among women with gestational diabetes in Dhulikhel, Nepal	DOI: 10.1007/s40200-024-01540-1	To assess the usability and acceptability of nurse-led telemonitoring in managing gestational diabetes among Nepalese women.	Interviews	Pregnancy	9 women with GDM	9	0	0	0	0	Nepal	Participants acknowledged the benefits of virtual health visits, such as frequent health monitoring, facilitation of communication with healthcare providers, appointment reminders, added motivation for home monitoring, increased access to health information, and prevention of unnecessary anxiety. Overall, participants expressed satisfaction with the quality and features of the nurse-led telemonit…
Chertok	2019	GDM - Pregnancy: Healthcare Systems and Delivery	Perspectives on Barriers and Facilitators in Caring for Women with Gestational Diabetes in Rural Appalachia	DOI: 10.1097/NMC.0000000000000552	To explore perspectives of healthcare providers in rural Appalachia who care for pregnant women with gestational diabetes, including management facilitators and barriers.	Interviews	Pregnancy	21 practice nurses 10 physicians	0	31	0	0	0	United States	Three themes were identified: rural healthcare challenges including limited resources and lack of adherence to recommendations, cultural influences including normalization of diabetes and food culture, and collaborative care including accessible resources and patient motivation.
Clark	2023	GDM - Pregnancy: Healthcare Systems and Delivery	An Evaluation of Virtual Care for Gestational Diabetes Using the Quadruple Aim Framework: Assessment of Patient and Provider Experience, Cost, and Clinical Outcomes	DOI: 10.1016/j.jcjd.2022.12.002	To evaluate the impact of virtual care for gestational diabetes mellitus (GDM) in the context of the COVID-19 pandemic.	Mixed methods	Postpartum	85 women completed patient experience survey 4 women out of above directly interviewed 6 HCP interviewed (3 physicians, 2 registered nurses, and 1 registered dietitian	85	6	0	0	0	Canada	Patient experience surveys were completed by 85 women. Most of them rated their virtual care experience as good or excellent (93%), with a preference for continued virtual visits in the future (84%). Most respondents felt virtual care saved them money (93%) and time (98%). Six health-care providers at the Diabetes in Pregnancy Clinic were interviewed and all believed the switch to virtual care wa…
Collier	2011	GDM - Pregnancy: Treatment and Management	A qualitative study of perceived barriers to management of diabetes among women with a history of diabetes during pregnancy	DOI: 10.1089/jwh.2010.2676	To explore barriers to glycemic control before, during, and after pregnancy and describe knowledge, attitudes, and behaviors among pregnant women with pregestational diabetes (PGDM) or gestational diabetes (GDM).	Focus groups	Postpartum	9 focus groups (women with history of GDM (n=54) 7 focus groups women with history of PGDM (n=35)	89	0	0	0	0	United States	Participants identified five main areas of barriers to management of diabetes during pregnancy: financial barriers and difficulties accessing care, barriers to maintaining a healthy diet and exercising, communication difficulties, lack of social support, and barriers related to diabetes care. Participants with GDM had general awareness of possible diabetes complications but frequently could not n…
Cronin	2023	GDM - Postpartum: Screening for Cardiometabolic Conditions	Facilitators and barriers to attending postpartum screening in women with a recent pregnancy complicated by gestational diabetes mellitus: a qualitative study	DOI: 10.1016/j.puhe.2023.04.022	To investigate the lived experiences and perspectives of women to identify the facilitators of and barriers to attending postpartum screening that they experienced following a pregnancy complicated with GDM.	Interviews	Postpartum	27 women with GDM	27	0	0	0	0	Ireland	Facilitators of and barriers to attending postpartum screening were identified at three different levels: personal, intervention, and healthcare systems level. The most common facilitators identified were concern for their own health and having the importance of screening explained to them by a health professional. The most common barriers identified were confusion over the test and COVID-19.
Cummins	2022	GDM - Pregnancy: Healthcare Systems and Delivery	What do women with gestational diabetes want for breastfeeding support? A participatory action research study	DOI: 10.1590/0034-7167-2022-0769pt	To explore the experiences of women with GDM regarding antenatal breastfeeding support and discover their recommendations for change.	Focus groups	Pregnancy	30 women with GDM	30	0	0	0	0	Australia	Key themes incorporated that women with gestational diabetes feel marginalised and treated differently from other pregnant women. They believe breastfeeding is hard and are frustrated by inconsistencies in their care and the information they receive. Women with gestational diabetes feel they would be better supported to breastfeed if hospitals provide more consistent and relevant information with…
Dasgupta	2013	GDM - Postpartum: Optimising Maternal Health	Strategies to optimize participation in diabetes prevention programs following gestational diabetes: a focus group study	DOI: 10.1371/journal.pone.0067878	To delineate factors that could enhance participation and engagement in a DM2 prevention program.	Focus groups	Postpartum	29 women with history of GM (<5 years)	29	0	0	0	0	Canada	For DM2 prevention, a strong need for social support to achieve changes in dietary and physical activity habits was expressed. In this regard, face-to-face interactions with peers and professionals were preferred, with adjunctive roles for Internet/social media. Further, direct participation of partners/spouses in a DM2 prevention program was viewed as important to enhance support for behavioural…
Da Silva Santos	2020	GDM - Pregnancy: Treatment and Management	Knowledge of nurses about diabetes mellitus gestacional	DOI: 10.36489/saudecoletiva.2020v10i55p2789-2796	To report nurses' knowledge about nursing care for women with gestational diabetes mellitus.	Surveys	Pregnancy	18 nurses (>1 year experience)	0	18	0	0	0	Brazil	The thematic categories presented in the discussion were “identification of gestational diabetes mellitus”; “Follow-up x referral”; "risk behaviors"; "Many women cannot follow because they have no financial conditions". The nurses' understanding of the consequences caused by gestational diabetes is significant, as it interferes with the quality of care offered. The need for differentiated care fo…
Davidson	2023	GDM - Pregnancy: Psychosocial Health	A qualitative investigation into the perceptions and experiences of the stigma attached to gestational diabetes mellitus among women in Denmark	DOI: 10.1016/j.diabres.2023.110858	To explore the perceptions of women with GDM in Denmark, with a particular focus on GDM-specific stigma.	Interviews	Pregnancy	20 women with GDM	20	0	0	0	0	Denmark	Five themes were identified, 1) victim-blaming narrative, 2) identity threat, 3) non-disclosure and anticipated stigma, 4) stigma in a clinical setting, and 5) stigma reduction in a clinical setting. Additionally, intersectionality was identified between GDM-specific stigma, notions of how to be a good mother, and stigma associated with having type 2 diabetes mellitus and overweight. Implications…
Dayyani	2019	GDM - Pregnancy: Treatment and Management	A qualitative study about the experiences of ethnic minority pregnant women with gestational diabetes	DOI: 10.1111/scs.12655	1) To explore how non-Western ethnic minority pregnant women with GDM in Denmark experience the hospital-based information about GDM and how they integrate this information into their everyday life. 2) To investigate the role played by health literacy and distributed health literacy.	Interviews	Pregnancy	11 women with GDM	11	0	0	0	0	Denmark	Three themes were identified: Reaction to the diagnosis, Everyday life and Information needs. All women felt sad and worried by the diagnosis. Some struggled to implement the recommended behaviour changes, and many lacked supports from their spouse. The hospital-based information was positively evaluated, but in some cases, the information was misunderstood. Social networks, language skills, and …		CALD
Dennison	2021	GDM - Postpartum: Screening for Cardiometabolic Conditions	Oh, I've got an appointment': A qualitative interview study exploring how to support attendance at diabetes screening after gestational diabetes	DOI: 10.1111/dme.14650	To explore the views of women with a history of gestational diabetes mellitus (GDM) on suggested practical approaches to support diabetes screening attendance after GDM, which is recommended but poorly attended.	Interviews	Postpartum	20 women with history of GDM (<3 to 48 months)	20	0	0	0	0	United Kingdom	Eight themes to support future attendance were discussed. The majority of the participants agreed that changing the processes for arranging tests, offering choice in test location and combining appointments would facilitate attendance. Child-friendly clinics, more opportunities to understand GDM and the role of postpartum testing, stopping self-testing and increasing their GP's awareness of their…
Dennison	2022	GDM - Postpartum: Optimising Maternal Health	"Post-GDM support would be really good for mothers": A qualitative interview study exploring how to support a healthy diet and physical activity after gestational diabetes	DOI: 10.1371/journal.pone.0262852	To explore women's views on suggested practical approaches to achieve and maintain a healthy diet and physical activity to reduce T2DM risk.	Interviews	Postpartum	20 women with history of GDM (<3 to 48 months)	20	0	0	0	0	United Kingdom	RESULTS: Most of the participants wanted to eat more healthily and be more active. A third of the participants considered that postpartum support for these behaviours would be transformative, a third thought it would be beneficial, and a third did not want additional support. The majority agreed that more information about the impact of diet and physical activity on diabetes risk, support to exer…
De Sequeira	2019	GDM - Pregnancy: Treatment and Management	Culturally Tailored Resources for South Asian Immigrant Women With Gestational Diabetes: Do They Work and What’s Missing? A Qualitative Study	DOI: 10.1016/j.jcjd.2019.09.007	To explore, among South Asian immigrant women with GDM in Toronto and the Greater Toronto Area: 1) awareness of diabetes education and management resources 2) their trust of information and recommendations from different resources and varying health-care professionals 3) their barriers and facilitators for diabetes management resources.	Interviews	Pregnancy	13 women with GDM	13	0	0	0	0	Canada	There was an emergence of 3 main themes. 1) awareness of culturally tailored educational resources is low. 2) there is an overabundance of GDM management information, which leads to variability among participants of how they rank accuracy of informational sources. 3) there is a gender role reversal present, where women are being taken care of by their families instead of being the providers of ca…		CALD
Dickson	2020	GDM - Pregnancy: Psychosocial Health	Women's accounts of the gestational diabetes experience - a South African perspective	DOI: 10.7196/sajog.1534	To identify the personal experiences, challenges, coping strategies and health decisions made by urban indigenous South African women affected by GDM.	Focus groups	Postpartum	10 urban African women with history of GDM	10	0	0	0	0	South Africa	Participants experienced shock and fear on diagnosis of GDM, but family support and sharing their experiences with their peers provided relief from anxiety. They were aware of the inconsistent implementation of GDM diagnostic procedures at tertiary hospitals and community health clinics, which exacerbated their confusion. Despite their initial difficulty in adjusting to a diet perceived as unpala…		Indigenous
DiTosto	2024	GDM - Postpartum: Optimising Maternal Health	“A Wake-Up Call”: A Mixed-Methods Analysis of Barriers to Type 2 Diabetes Prevention After Gestational Diabetes Mellitus	DOI: 10.2337/ds23-0072	To understand individual perspectives on incorporating the preventive measures of increased physical activity and healthy eating behaviors during the first postpartum year using a mixed-methods approach.	Mixed methods	Postpartum	40 women with history of GDM	40	0	0	0	0	United States	Of 40 participants, 39 provided data about their type 2 diabetes prevention activities. Interview themes triangulated with survey results to yield consistent insights about attitudes regarding physical activity and healthy eating. The majority of participants reported that caring for a new baby and family responsibilities made it much harder to be physically active; fewer participants identified …
Doran	2010	GDM - Pregnancy: Healthcare Systems and Delivery	Gestational diabetes mellitus in Tonga: Insights from healthcare professionals and women who experienced gestational diabetes mellitus	https://pubmed.ncbi.nlm.nih.gov/21326400/	To gain contextual insights from Tongan healthcare professionals and women who had developed gestational diabetes mellitus (GDM).	Interviews	Postpartum	11 women with GDM 10 HCPs	11	10	0	0	0	Tonga	Due to funding issues glucose supplies were often scarce which precluded universal screening. GDM management which focused on encouraging behavioural change to diet and physical activity were reported to be effective in managing GDM in Tonga. Changes to physical activity levels were difficult because of ‘laziness’ (the participant’s words). Preventative screening was perceived to be a foreign ide…
Doughty	2025	GDM - Postpartum: Breastfeeding	Breastfeeding Experiences of Women With Gestational Diabetes Mellitus	DOI: 10.1016/j.nwh.2024.07.006	To understand the perinatal experiences of women with gestational diabetes mellitus (GDM) who intended to breastfeed.	Focus groups	Postpartum	12 women who had GDM	12	0	0	0	0	United States	Three major themes and 14 subthemes emerged: (a) Challenges, including subthemes of GDM Diagnosis, Doubt, Physical Challenges, Balancing Demands, Lack of Support, and Pressure or Judgment; (b) Lack of Information or Support From Health Care Providers, with subthemes of Separation of GDM From Breastfeeding, Inadequate Information or Support, and Provider Neutrality; and (c) Facilitating or Motivat…
Draffin	2016	GDM - Pregnancy: Treatment and Management	Exploring the needs, concerns and knowledge of women diagnosed with gestational diabetes: A qualitative study	DOI: 10.1016/j.midw.2016.06.019	To explore the concerns, needs and knowledge of women diagnosed with Gestational Diabetes Mellitus (GDM).	Focus groups	Pregnancy & Postpartum	19 women with GDM	19	0	0	0	0	United Kingdom	Women experienced a steep learning curve when initially diagnosed and eventually became skilled at managing their disease effectively. The use of insulin was associated with fear and guilt. Diet advice was sometimes complex and not culturally appropriate. Women appeared not to be fully aware of the short or long-term consequences of a diagnosis of GDM.
Dunne	2024	Multiple GDM - Pregnancy: Treatment and Management GDM - Postpartum: Screening for Cardiometabolic Conditions	Maternity Dietitians’ Perspectives on Delivering Gestational Diabetes Care, and Postpartum Follow-Up in Ireland: A Qualitative Study	DOI: 10.1016/j.jand.2023.12.012	To explore the perspectives of RDNs (registered dietitian nutritionists) providing medical nutrition therapy to people with GDM across the Republic of Ireland.	Mixed methods	Pregnancy	16 RDNs from 13 maternity sites, whose roles included medical nutrition therapy to people with GDM	0	16	0	0	0	Ireland	RDNs collectively viewed their role as central to supporting people with GDM. Three themes were generated: Theme 1—a complex layered role—addressed complexities in dietetics practice. Theme 2 highlighted challenges in providing optimum care with sub themes of huge changes with COVID-19, care is not equal, and no defined postpartum pathway. Theme three reported on framing future health needs throu…
Dunne	2024	Multiple GDM - Pregnancy: Treatment and Management GDM - Postpartum: Screening for Cardiometabolic Conditions	Exploring the lived experience of women with gestational diabetes: A cross-sectional Irish national survey	DOI: 10.1111/dme.15489	To understand the experiences and views of women with GDM in the Republic of Ireland.	Surveys	Pregnancy & Postpartum	231 women with current or prior GDM	231	0	0	0	0	Ireland	Amongst 231 respondents, most were aged 35–39 (42%); 70% experienced a single GDM pregnancy. Only 6% correctly identified their increased level of risk for developing type 2 diabetes. Under half (44.5%) of respondents reported sufficient time with health professionals to address GDM-related questions. Just over half (54.3%) reported attending for diabetes screening at 6–12weeks postpartum. The ma…
Dunne	2024	Multiple GDM - Postpartum: Optimising Maternal Health GDM - Postpartum: Screening for Cardiometabolic Conditions	Exploring health professionals' knowledge, practices and attitudes regarding gestational diabetes: A cross-sectional Irish national survey	DOI: 10.1111/dme.15373	To explore healthcare professionals’ perspectives on gestational diabetes care during pregnancy and postpartum.	Surveys	Pregnancy & Postpartum	127 healthcare professionals	0	127	0	0	0	Ireland	Qualitative findings emphasised a desire for improved communication between systems, participants and providers, clear interdisciplinary guidelines, and adequate resourcing for gestational diabetes management and postpartum diabetes prevention, including comprehensive support and follow‐up.
Düzgün	2023	GDM - Pregnancy: Treatment and Management	Perspective on insulin use in gestational diabetes: A phenomenological study	DOI: 10.1097/MD.0000000000035831	To examine the perspectives of women diagnosed with gestational diabetes on insulin use using a phenomenological approach.	Interviews	Pregnancy	15 women with GDM	15	0	0	0	0	Turkey	Three main themes and 2 subthemes were obtained from the coding. The main themes were derived from, “fear,” “baby protector,” and “last remedy” coding. Pregnant women diagnosed with GDM can define gestational diabetes because of the training provided. Because the pregnancy period is sensitive, pregnant women delay control and insulin application for the health of their babies. Moreover, they some…
Eades	2018	GDM - Postpartum: Optimising Maternal Health	Postnatal experiences, knowledge and perceptions of women with gestational diabetes	DOI: 10.1111/dme.13580	To explore experiences, knowledge and perceptions of women with GDM to inform the design of interventions to prevent or delay Type 2 diabetes.	Interviews	Postpartum	16 women with GDM	16	0	0	0	0	United Kingdom	GDM is not seen as an important, or even real diagnosis among some women, and this perception may resultfrom the perceived minimal impact of GDM on their lives. Some women did experience a bigger emotional and practicalimpact. Knowledge and understanding of Type 2 diabetes was poor in general and many women were unconcernedabout their future risk. Lower concern appeared to be linked to a lower pe…
Edwards	2021	GDM - Pregnancy: Treatment and Management	How do women with a history of gestational diabetes mellitus use mHealth during and after pregnancy? Qualitative exploration of women's views and experiences	DOI: 10.1016/j.midw.2021.102995	To explore among women with a history of GDM their views and experiences of using mHealth before, during and after pregnancy to help prevent and manage GDM and its associated long-term health outcomes.	Interviews	Postpartum	10 women with GDM	10	0	0	0	0	United Kingdom	All ten women used mHealth, valuing social media for dietary information and peer support. Few mHealth resources were recommended by professionals and women discussed discontentment with the information they provided. Information found online was often valued over that provided by professionals. Some women used apps for behaviour change, but disliked certain features and poor engagement hindered …		M-Health
Ehrlich	2021	GDM - Pregnancy: Treatment and Management	Using a consumer-based wearable activity tracker for physical activity goal setting and measuring steps in pregnant women with gestational diabetes mellitus: exploring acceptance and validity	DOI: 10.1186/s12884-021-03900-8	To examined the performance of the wrist-worn Fitbit Charge 3™ (FC3) and sought opinions on walking and stepping-in-place from women with gestational diabetes (GDM).	Mixed methods	Pregnancy	15 women with GDM	15	0	0	0	0	United States	Interviews revealed motivation for PA, that stepping-in-place was an acceptable alternative to walking, and competing responsibilities made it difcult to fnd time for PA.		M-Health
Elton	2022	GDM - Pregnancy: Treatment and Management	Knowledge, community and care: Digital biocitizenship in gestational diabetes	DOI: 10.1111/1467-9566.13516	To redress a gap in the literature by exploring the intersection between pregnancy and illness, and the community that develops therein.	Interviews	Pregnancy & Postpartum	18 women with current or prior GDM	18	0	0	0	0	United Kingdom	Women’s interactions with one another prompted them to appraise, contest, and co-create knowledge claims about GDM. Those in the community supported each other through the difficulties of GDM, but also held each other accountable to their regimes of self-management, often to a greater extent than their health professionals. The networks of peer support within the community engendered new ethics o…
Evans	2005	GDM - Pregnancy: Psychosocial Health	Gestational diabetes: the meaning of an at-risk pregnancy	DOI: 10.1177/1049732304270825	To gain an in-depth understanding of GDM as pregnant women meaningfully experience it.	Interviews	Pregnancy	12 women (1 T1DM, 11 GDM)	12	0	0	0	0	Canada	Four themes identified as characteristic of the women's pregnancy experience were Living a Controlled Pregnancy, Balancing, Being a Responsible Mother, and Being Transformed. The findings challenge health care professionals to discuss openly and reassess their present models of care for pregnant women and their families.
Evans	2010	GDM - Postpartum: Optimising Maternal Health	Health behaviours of postpartum women with a history of gestational diabetes	DOI: 10.1016/S1499-2671(10)43011-7	1) To explore the health behaviours of women with recent gestational diabetes mellitus in the first year postpartum, 2) To compare their perceived health status with their actual experiences in establishing and maintaining healthy lifestyle changes.	Mixed methods	Postpartum	16 women with GDM	16	0	0	0	0	Canada	Narratives revealed initial experiences of abandonment and uncertainty with respect to staying healthy and moving on at 1 year. Continuing support and education postpartum were identified as being needed to maintain changes made during pregnancy
Evans	2021	GDM - Postpartum: Healthcare Systems and Delivery	Postpartum opportunistic advice in primary care for women who have had gestational diabetes: a qualitative study of health care professionals' views	DOI: 10.1186/s12875-021-01558-x	To elicit the views of health care professionals (HCPs) as to whether health visitors or practice nurses could be used to deliver brief educational advice to women who have had GDM relating to behaviour change and diabetes risk.	Mixed methods	Postpartum	Interviews (2 health visitors, 3 practice nurses, 2 GPs, 2 diabetes consultants and 2 obstetricians) Focus group with 5 health visitors.	0	16	0	0	0	United Kingdom	There was widespread support from all participants for ofering opportunistic advice, and general consensus that health visitors would be best placed to do this as part of the Universal Health Visiting Pathway in Scotland. Thematic analysis generated three signifcant points of discussion: implications for training of health visitors, the need for a systematic approach to identifying women with ges…		HCP
Faal Siakhal	2024	GDM - Pregnancy: Psychosocial Health	Psychosocial needs of inpatient women with gestational diabetes mellitus: a qualitative study	DOI: 10.1080/02646838.2022.2110221	To investigate the psychosocial needs of inpatient mothers with gestational diabetes during hospitalisation from the joint perspectives of future mothers and healthcare providers.	Interviews	Pregnancy	12 women with GDM and 8 medical staff	12	8	0	0	0	Iran	According to the findings of this study, the psychosocial needs of these mothers were classified into the following categories: Support for worries related to the consequences of the disease, Interpersonal support, Infrastructural support, educational support.
Ferrari	2022	Multiple GDM - Postpartum: Psychosocial Health GDM - Postpartum: Optimising Maternal Health	Postpartum Health Experiences of Women with Newborns in Intensive Care: The Desire to Be by the Infant Bedside as a Driver of Postpartum Health	DOI: 10.1111/jmwh.13330	To better understand postpartum health needs of women with infants in the NICU in the 90 days following birth and to propose actionable system improvements to address identified needs.	Interviews	Postpartum	50 postpartum women of infants admitted to the NICU with poor perinatal outcomes, most commonly emergency cesarean birth, preeclampsia, and HELLP syndrome, additional concerns included PPD, anxiety, sleeplessness, diabetes, and hypertension, among others	50	0	0	0	0	United States	Women reported significant intrapartum health conditions and concerns (eg, preeclampsia, emergency cesarean birth, anxiety) and described unmet social, emotional, mental, and physical health needs. Unmet practical needs while in the NICU (eg, a place to rest, affordable parking, access to food, childcare) caused considerable burden. Despite disease burden and emergent health needs, few women repo…	Multiple conditions																			Multiple conditions
Figueroa Gray	2017	GDM - Pregnancy: Treatment and Management	"It's a Very Big Burden on Me": Women's Experiences Using Insulin for Gestational Diabetes	DOI: 10.1007/s10995-017-2261-8	To foreground the voices of women speaking about their treatment experience.	Focus groups	Postpartum	16 women with GDM	16	0	0	0	0	United States	Many women had negative experiences with insulin use, such as feeling that they had no voice in treatment decisions, and received inadequate information about insulin, including about the impact it would have on their daily lives. Many continued to have difficulty managing their blood sugar once on insulin, and they worried about the short term and long term health effects of insulin on themselve…
Forthun	2024	GDM - Pregnancy: Screening and Diagnosis	To neutrally offer or strongly recommend? General practitioners’ perspectives on screening for gestational diabetes according to the national guideline in Norway	DOI: 10.1080/02813432.2024.2378204	To explore GPs’ experiences and reflections on how the current Norwegian guideline for screening for GDM affects their clinical practice.	Focus groups	Pregnancy	31 GPs	0	31	0	0	0	Norway	GPs acknowledged the potential benefits of more extensive screening, but had concerns about the medicalization of pregnancy, stating that some women experienced considerable anxiety. The GPs expressed doubts about the guideline’s evidence base but differed in how they interpreted what the guideline was asking them to do. Some offered eligible women the opportunity to be screened, while other set …
Gammeltoft	2024	GDM - Pregnancy: Psychosocial Health	The pioneers of Vietnam’s epidemiological transition: an ethnographic study of pregnant women’s experiences of gestational diabetes	DOI: 10.1080/16549716.2024.2341521	To investigate how pregnant women and their family members experience and respond to GDM, focusing particularly on the implications for self-care.	Interviews	Pregnancy	21 women diagnosed with GDM (9 women were interviewed with husband/parents/parents-in-law)	21	0	0	0	0	Vietnam	At the centre of women’s experiences was the contrast between GDM as a biomedical and a social condition. Whereas GDM was biomedically diagnosed and managed in the healthcare system, it was often deemed insignificant or non-existent by family members. This made GDM a biomedically present but socially absent health condition. This paradox posed challenges to women’s GDM self-care, placing them in …
Garnweidner-Holme	2018	GDM - Pregnancy: Treatment and Management	Health care professionals' attitudes toward, and experiences of using, a culture-sensitive smartphone app for women with gestational diabetes mellitus: Qualitative study	DOI: 10.2196/mhealth.9686	To explore how health care professionals perceived the provision of care to pregnant women who managed their GDM using the culture-sensitive Pregnant+ app in a randomized controlled trial.	Interviews	Pregnancy	9 HCP	0	9	0	0	0	Norway	Health care professionals perceived mHealth, particularly the Pregnant+ app, as an appropriate tool for the care of women with GDM, who were described as individuals comprising a heterogeneous, motivated group that could be easily approached with health-related information. Some participants reported challenges with respect to provision of advice to women with different food cultures. The advanta…
Gaudreau	2012	GDM - Postpartum: Optimising Maternal Health	Cultural factors related to the maintenance of health behaviours in Algonquin women with a history of gestational diabetes	DOI:10.24095/HPCDP.32.3.04	To explore the cultural factors that help maintain health behaviours in Algonquin women who had received a diagnosis of gestational diabetes 2 to 10 years before this study.	Interviews	Postpartum	7 women with GDM 8 HCP (4 nurses, 1 nutritionist, 1 social worker, 1 nursing assistant and 1 dental hygienist)	7	8	0	0	0	Canada	The cultural factors that are likely to affect the prevention of diabetes are the importance of family and social ties, the possibility of preserving cultural values, the opportunity to learn behaviours through educational resources adapted to needs and culture, the chance of saving money through better diet and access to blood sugar data as a means of control.		Indigenous, HCP
Ge	2016	GDM - Pregnancy: Treatment and Management	Beliefs about health and illness and health-related behavior among urban women with gestational diabetes mellitus in the south east of China	DOI: 10.1177/1043659615594677	To explore beliefs about health and illness and health-related behavior among women in this group in a Chinese sociocultural context.	Interviews	Pregnancy	15 women with GDM	15	0	0	0	0	China	Beliefs about health and illness among these women were foremost attributed to the individual, social, and natural worlds. They feared the negative influence of gestational diabetes, but some of them believed in "letting nature take its course" and "living in the present." Their care-seeking behavior varied between the professional, popular, and folk sectors. They sought a balance between followi…
Ge	2016	GDM - Pregnancy: Healthcare Systems and Delivery	Quality of care from the perspective of women with gestational diabetes in China	DOI: 10.1016/j.ijgo.2016.01.013	To explore the quality of gestational diabetes mellitus (GDM) care experienced by women in China and how it could be improved.	Interviews	Pregnancy	44 women with GDM	44	0	0	0	0	China	The interviews recorded a lack of professional care resources for GDM, a lack of high-quality personalized care for women with GDM, and patients’ suggestions regarding how to improve GDM care.
Ge	2016	GDM - Pregnancy: Treatment and Management	Is gestational diabetes a severe illness?' exploring beliefs and self-care behaviour among women with gestational diabetes living in a rural area of the south east of China	DOI: 10.1111/ajr.12292	To explore beliefs about illness and health and self-care behaviour among women with gestational diabetes living in a rural area of the south east of China.	Interviews	Pregnancy	17 women with GDM	17	0	0	0	0	China	The beliefs about gestational diabetes among the women in the present study were found to be bidirectional. Some of them feared the illness and its negative influence on health, while others believed that it was not a severe illness and disbelieved the diagnosis of gestational diabetes. They related their illness and health to the individual, social and natural factors.They mainly sought help fro…
Ge	2017	GDM - Pregnancy: Psychosocial Health	Lived experience of women with gestational diabetes mellitus living in China: a qualitative interview study	DOI: 10.1136/bmjopen-2017-017648	To explore the lived experience of women with gestational diabetes mellitus (GDM) living in China in order to add knowledge about how the Chinese women suffer from GDM.	Interviews	Pregnancy & Postpartum	62 women with GDM	62	0	0	0	0	China	The lived experience of the women with GDM living in China was formulated into a main theme: ‘longing for caring care’. The main theme was derived from four themes: being stricken by GDM, wishing to receive caring GDM care, being left alone to struggle with GDM and trying to adjust and adapt to life with GDM.
Gianfrancesco	2018	GDM - Pregnancy: Treatment and Management	Exploring the Feasibility of Use of An Online Dietary Assessment Tool (myfood24) in Women with Gestational Diabetes	DOI: 10.3390/nu10091147	To explores the feasibility and usability of myfood24 as a food record in a clinical population, women with gestational diabetes (GDM).	Mixed methods	Pregnancy	15 women with GDM	15	0	0	0	0	United Kingdom	The SUS was found to be good (mean 70.9, 95% CI 67.1, 74.6). Interviews identified areas for improvement, including optimisation for mobile devices, and as a clinical management tool. This study demonstrates that myfood24 can be used as an online food record in a clinical population, and has the potential to support self-management in women with GDM. However, results should be interpreted cautiou…
Given	2015	GDM - Pregnancy: Healthcare Systems and Delivery	Tele-Mum: A Feasibility Study for a Randomized Controlled Trial Exploring the Potential for Telemedicine in the Diabetes Care of Those with Gestational Diabetes	DOI: 10.1089/dia.2015.0147	To determine the feasibility and acceptability of using telemedicine in the diabetes care of women with GDM and the possibility of replacing alternate (one in every two) diabetes review appointments with telemedicine.	Interviews	Pregnancy	26 women 4 HCP	26	4	0	0	0	United Kingdom	Both HCPs and patients found the equipment easy to use and were positive about using it to replace alternate diabetes review appointments in the future. If used in this way, healthcare providers felt that protected time in which to perform the telemedicine review would be necessary. CONCLUSIONS: Telemedicine may help meet the growing demand on diabetes services due to increasing numbers of women …
Graco	2009	GDM - Postpartum: Optimising Maternal Health	Participation in physical activity: perceptions of women with a previous history of gestational diabetes mellitus	10.1071/he09020	To explore the perceptions of physical activity among women with previous GDM, in the context of preventing T2DM.	Interviews	Postpartum	10 women with history of GDM	10	0	0	0	0	Australia	Women perceived diet to be significantly more important for the prevention of T2DM than physical activity. They underestimated the role of physical activity in preventing diabetes, which may have resulted from the lack of information they received following their pregnancy. Women consistently placed the needs of their families before their own, despite acknowledging their future health risks. The…
Green	2020	GDM - Pregnancy: Healthcare Systems and Delivery	Diagnosing and providing initial management for patients with Gestational Diabetes: What is the General Practitioner’s experience?	DOI: 10.1016/j.diabres.2020.108290	To understand GPs experience, and through this to highlight opportunities for improved follow up and patient outcomes.	Interviews	Pregnancy	12 GPs	0	12	0	0	0	Australia	Dominant themes include uncertainty/urgency and feeling under-utilised. GPs have a pragmatic approach in the face of uncertainty, and adopt one of several strategies to meet patient needs. A key issue that may impact on long term follow up and high quality GP-patient relationships is concern about the patient being ‘taken away’ by the hospital. Communication with the hospital is generally perceiv…		HCP
Greenhalgh	2015	GDM - Pregnancy: Psychosocial Health	Socio-cultural influences on the behaviour of South Asian women with diabetes in pregnancy: Qualitative study using a multi-level theoretical approach	DOI: 10.1186/s12916-015-0360-1	To understand the multiple influences on behaviour (hence risks to metabolic health) of South Asian mothers and their unborn child, theorise how these influences interact and build over time, and inform the design of culturally congruent, multi-level interventions.	Focus groups	Postpartum	45 women of Bangladeshi, Indian, Sri Lankan, or Pakistani origin with history of GDM Age: 21–45 years	45	0	0	0	0	United Kingdom	Key storylines (over-arching narratives) recurred across all ethnic groups studied. Short-term storylines depicted the experience of diabetic pregnancy as stressful, difficult to control, and associated with negative symptoms, especially tiredness. Taking exercise and restricting diet often worsened these symptoms and conflicted with advice from relatives and peers. Many women believed that exerc…		CALD
Gubrium	2019	GDM - Postpartum: Optimising Maternal Health	Perspectives of health educators and interviewers in a randomized controlled trial of a postpartum diabetes prevention program for Latinas: a qualitative assessment	DOI: 10.1186/s12913-019-4207-x	To describe the experiences of project staff in two randomized controlled trials of a postpartum lifestyle intervention to reduce risk factors for type 2 diabetes in Latinas.	Focus groups	Postpartum	8 staff members (5 health educators and 5 health interviewers)	0	8	0	0	0	United States	Key themes emerged regarding enabling factors and barriers to implementing a lifestyle intervention in postpartum Latinas. Enabling factors included: a) the staff’s belief in the importance of the intervention b) opportunities associated with the longitudinal nature of the trial c) belief that the staff could empower participants to make behavior change d) benefits of flexible intervention sessio…		CALD, Stakeholders
Gunn	2020	GDM - Postpartum: Optimising Maternal Health	Narratives of Gestational Diabetes Provide a Lens to Tailor Postpartum Prevention and Monitoring Counseling	DOI: 10.1111/jmwh.13122	1) To identify different patterns (narrative archetypes) that capture the GDM experience. 2) To explore how these patterns relate to awareness of ongoing risk after pregnancy and affect participation in self-care, monitoring, and preventive health care going forward. 3) To explore the use of identified patterns to tailor conversations with patients during prenatal and postpartum care to their act…	Interviews	Postpartum	28 women with GDM	28	0	0	0	0	United States	Frank’s narrative types provided insight into women’s responses to clinical protocols, health care advice, and subsequent prevention actions. A restitution pattern may result in premature closure and lack of awareness of risk. Similarly, a chaos pattern may contribute to a sense of helplessness to implement follow-up recommendations, despite risk awareness. Understanding these patterns can help c…
Guo	2020	GDM - Pregnancy: Treatment and Management	Barriers and facilitators of self-monitoring of blood glucose engagement among women with gestational diabetes mellitus in China: A mixed-methods study	DOI: 10.1016/j.midw.2020.102797	To describe the current status of SMBG engagement among women with GDM in China and identify its barriers and facilitators.	Mixed methods	Pregnancy	323 women with GDM (survey) 11 women with GDM (interview)	11	0	0	0	0	China	In total, 35.6% of the participants actively engaged in SMBG. The participants who had an advanced maternal age (95% CI 0.253-0.947), did not own glucose meters (95% CI 0.054-0.364), did not receive SMBG-related information from health professionals (95% CI 0.232-.987), or received less SMBG information in general (95% CI 0.137-0.52) were less likely to engage in SMBG. Insufficient SMBG informati…
Guo	2023	GDM - Pregnancy: Treatment and Management	A qualitative study exploring partner involvement in the management of gestational diabetes mellitus: The experiences of women and partners	DOI: 10.1111/jocn.16887	To explore the experiences of women with gestational diabetes mellitus (GDM) and their partners and examine the factors influencing partner involvement in GDM management, seeking to inform a targeted couple-based intervention.	Interviews	Pregnancy	14 women with GDM and their partners	14	0	14	0	0	China	Theme I: Women's expectations of their partner's involvement in GDM management—practical support and emotional support. Theme II: Partner involvement in GDM management—constructive involvement, unhelpful involvement with good intentions and insufficient involvement. Theme III: Factors that influence partner involvement in GDM—knowledge of GDM, GDM risk perception, health consciousness, attitudes …
Gustavsen	2024	GDM - Postpartum: Optimising Maternal Health	Experiences of Postpartum Follow-Up and Participation in a Lifestyle Intervention after Gestational Diabetes: A Qualitative Study	DOI: 10.3390/nu16203487	To identify factors that can improve intervention programmes and postpartum support after gestational diabetes.	Interviews	Postpartum	22 women	22	0	0	0	0	Norway	The data were analysed using reflexive thematic analysis. Results: Four themes were developed: (1) A status report on my health and lifestyle—crucial for recognising the need for change; (2) encouragement and cheering on: getting started and maintaining changes; (3) life’s challenging moments: looking after the baby and prioritising one’s own health; and (4) the first period with the newborn baby…
Han	2015	GDM - Pregnancy: Treatment and Management	Women's views on their diagnosis and management for borderline gestational diabetes mellitus	DOI: 10.1155/2015/209215	To explore women’s experiences after being diagnosed with borderline GDM, their attitudes about treatment, and factors important to them for achieving any lifestyle changes.	Interviews	Pregnancy	22 women with borderline GDM	22	0	0	0	0	Australia	After a diagnosis of borderline GDM, 14 (64%) women reported not being concerned or worried. Management of borderline GDM was thought by 21 (95%) women to be very important or important. Eighteen (82%) women planned to improve their diet and/or exercise to manage their borderline GDM.The most frequently mentioned enabler for achieving intended lifestyle change was being more motivated to improve …
Handley	2016	GDM - Postpartum: Optimising Maternal Health	Applying the COM-B model to creation of an IT-enabled health coaching and resource linkage program for low-income Latina moms with recent gestational diabetes: the STAR MAMA program	DOI: 10.1186/s13012-016-0426-2	To tailor a IT-enabled health communication program to promote DPP-concordant behavior change among postpartum Latina women with recent gestational diabetes.	Focus groups	Postpartum	22 women	22	0	0	0	0	United States	STAR MAMA delivers DPP content in Spanish and English using health communication strategies to: (1) validate the emotions and experiences postpartum women struggle with (2) encourage integration of prevention strategies into family life through mothers becoming intergenerational custodians of health (3) increase social and material supports through referral to social networks, health coaches, and…
Hanks	2022	GDM - Pregnancy: Healthcare Systems and Delivery	The Perspectives of Diabetes Educators and Dietitians on Diet and Lifestyle Management for Gestational Diabetes Mellitus: A Qualitative Study	DOI: 10.1155/2022/3542375	To explores the knowledge and practice of diabetes educators and dietitians on diet and lifestyle management in women with gestational diabetes mellitus (GDM).	Interviews	Pregnancy	13 HCP (7 diabetes educators and 6 dietitians)	0	13	0	0	0	Australia	Four themes emerged: guidelines and resources, dietary intervention, management delivery, and communication. Diabetes educators and dietitians demonstrated consistent knowledge of nutritional management for GDM and uniform delivery methods. However, a lack of culturally diverse resources was highlighted, along with a lack of continuity of care across the multidisciplinary team. Barriers towards u…
Harrison	2017	GDM - Pregnancy: Healthcare Systems and Delivery	Acceptability of Virtual Prenatal Visits for Women with Gestational Diabetes	DOI: 10.1016/j.whi.2016.12.009	To explore the acceptability of a telemedicine intervention to transmit patients' weight, blood pressure, and blood glucose measurements from wireless devices to health care providers, and to alternate "virtual office visits" with office-based prenatal visits.	Mixed methods	Pregnancy	70 women with GDM (surveys) 10 women with GDM (interviews)	10	0	0	0	0	United States	Training on these devices would increase participants' confidence in using the equipment. Continuity of care was perceived as an important factor in facilitating confidence with near universal preference for having virtual visits with the same clinician. Most participants were not concerned with the safety of their baby or themselves during the weeks without an office visit. One participant expre…
Harrison	2019	GDM - Pregnancy: Treatment and Management	Women with gestational diabetes mellitus want clear and practical messages from credible sources about physical activity during pregnancy: a qualitative study	DOI: 10.1016/j.jphys.2018.11.007	1) To explore attitudes of women diagnosed with GDM towards physical activity during pregnancy. 2) To explore perceived barriers to and enablers of physical activity during pregnancy in women with GDM.	Interviews	Pregnancy	27 women with GDM	27	0	0	0	0	Australia	The process of communicating information about physical activity (messaging) was the main theme to emerge. Sub-themes included: wanting information about physical activity from credible sources; wanting clear, specific information about safe physical activity during a GDM pregnancy; receiving information at GDM diagnosis because this event triggered women’s desire to be more physically active; un…
He	2024	GDM - Pregnancy: Treatment and Management	Experiences and self-care of pregnant nurses with gestational diabetes mellitus: a qualitative study	DOI: 10.1186/s12912-023-01679-x	To investigate and analyze the experiences of pregnant nurses with GDM.	Interviews	Pregnancy	9 pregnant nurses diagnosed with GDM	9	0	0	0	0	China	The interview data generated four themes and 11 sub-themes. The four themes were ‘the perceptions and feelings of GDM’, ‘experiences of lifestyle changes’, ‘social support needs’, and ‘health expectations and risk perception.
Helmersen	2021	GDM - Pregnancy: Treatment and Management	Women's experience with receiving advice on diet and Self-Monitoring of blood glucose for gestational diabetes mellitus: a qualitative study	DOI: 10.1080/02813432.2021.1882077	To explore how women with gestational diabetes mellitus (GDM) experience advice about diet and self-monitoring of blood glucose received in primary health care (PHC) and secondary health care (SHC) with a focus on how women perceived the care coordination and collaboration between healthcare professionals.	Interviews	Pregnancy	12 pregnant women diagnosed with GDM. (6 with immigrant backgrounds; 6 ethnic Norwegian)	12	0	0	0	0	Norway	Women described feeling shocked when they were diagnosed with GDM and feeling an immediate need for information about the consequences and management of GDM. Most of the women felt that their general practitioner (GP) had too little knowledge about GDM. Women with an immigrant background felt that the PHC midwives provided them with sufficient dietary advice related to GDM. Ethnic Norwegian women…
Hewage	2018	GDM - Postpartum: Healthcare Systems and Delivery	Health care providers' perceptions of responsibilities and resources to reduce Type 2 diabetes risk after gestational diabetes mellitus	DOI: 10.2337/cd17-0063	To evaluate health care providers’ perceptions of care responsibilities and resources related to reducing type 2 diabetes risk among women with previous GDM in Singapore.	Interviews	Postpartum	32 HCP (8 obstetrician/gynecologists, 5 endocrinologists, 6 dietitians, 8 nurses, and 5 PCPs)	0	32	0	0	0	Singapore	Themes emerged under three domains: 1) gap between engagement and perception of future type 2 diabetes risk 2) responsibilities for ordering and following up on postpartum oral glucose tolerance tests (OGTTs) 3) roles for proactive care management to reduce type 2 diabetes risk.
Hewage	2021	Multiple GDM - Postpartum: Screening for Cardiometabolic Conditions GDM - Postpartum: Optimising Maternal Health	Factors Associated with Intended Postpartum OGTT Uptake and Willingness to Receive Preventive Behavior Support to Reduce Type 2 Diabetes Risk Among Women with Gestational Diabetes in Singapore: An Exploratory Study	DOI: 10.1177/11786388211016827	To assess and explore the factors affecting willingness to undergo an early postpartum oral glucose tolerance test (OGTT) and receive postpartum lifestyle modification assistance.	Mixed methods	Postpartum	30 women	30	0	0	0	0	Singapore	Despite universal GDM education, fewer than 75% intended to take the OGTT postpartum, and only 63% felt it was very important. The plan to take the OGTT postpartum was positively associated with a prenatal care provider’s specific recommendation. In contrast, Malay women were less likely to take the test. Most women interpreted a care provider’s recommendation as implying standard practice, which…
Hirst	2012	GDM - Pregnancy: Treatment and Management	Women with gestational diabetes in Vietnam: a qualitative study to determine attitudes and health behaviours	DOI: 10.1186/1471-2393-12-81	To determine attitudes and health behaviours of pregnant women with GDM in Vietnam.	Focus groups	Pregnancy	34 women with GDM	34	0	0	0	0	Vietnam	Women felt confusion, anxiety and guilt about GDM. Many perceived their baby to be at increased risk of death. Advice to reduce dietary starch was confusing. Women reported being ‘hungry’ or ‘starving’ most of the time, unaware of appropriate food substitutions. They were concerned about transmission of GDM through breast milk. Several women planned not to breastfeed. All felt they needed more in…
Hjelm	2007	GDM - Pregnancy: Treatment and Management	Management of gestational diabetes from the patient's perspective--a comparison of Swedish and Middle-Eastern born women	DOI: 10.1111/j.1365-2702.2005.01422.x	To explore patients’ evaluation of a specialized diabetes clinic for management of women with gestational diabetes born in Sweden and the Middle East and its contribution to a decreased level of stress and improved coping capability to promote health in patients receiving care.	Interviews	Pregnancy	27 women (13 born in Sweden and 14 born in countries in the Middle East)	27	0	0	0	0	Sweden	The healthcare model was perceived as functioning well. Swedish women were problem focused and information seeking. Frustration and stress were increased due to perceived delay in information concerning gestational diabetes, limited access to telephone service and lack of confidence in staff because they lacked the expected competence. Control of gestational diabetes and pregnancy by different pe…
Hjelm	2005	GDM - Pregnancy: Treatment and Management	Swedish and Middle-Eastern-born women's beliefs about gestational diabetes	DOI: 10.1016/j.midw.2004.09.004	To compare beliefs about health and illness between women born in Sweden and the Middle East who developed gestational diabetes (GD).	Interviews	Pregnancy	27 women (13 born in Sweden and 14 born in countries in the Middle East)	27	0	0	0	0	Sweden	All the women described health as freedom from disease, and expressed worries for the baby's health and well-being. Women from the Middle East did not know the cause of GD, discussed the influence of social factors, such as being an immigrant, and supernatural factors, tried to adapt to the disease and thought it would disappear after birth, felt they had more pregnancy-related complications but …
Hjelm	2008	GDM - Postpartum: Screening for Cardiometabolic Conditions	Beliefs about health and illness in women managed for gestational diabetes in two organisations	DOI: 10.1111/j.1365-2702.2005.01422.x	To explore beliefs about health, illness and health care in women with gestational diabetes mellitus (GDM) managed in two different organisations based on diabetology or obstetrics.	Interviews	Pregnancy	23 women with GDM	23	0	0	0	0	Sweden	Women described their perceptions of as well-being, being healthy and freedom from disease. All respondents reported a delay in the provision of information about GMD and an information gap about GDM and the management of the condition, from diagnosis until the start of treatment at the specialist clinic. Respondents from clinic A expressed fear about future development of type 2 diabetes. Women …
Hjelm	2009	GDM - Postpartum: Screening for Cardiometabolic Conditions	Beliefs about health and illness postpartum in women born in Sweden and the Middle East	DOI: 10.1016/j.midw.2007.08.007	To explore beliefs about health and illness three months postpartum in women born in Sweden and the Middle East, and to study whether they perceive gestational diabetes mellitus (GDM) as a prediabetic condition.	Interviews	Postpartum	27 women (13 born in Sweden and 14 born in countries in the Middle East)	27	0	0	0	0	Sweden	Irrespective of origin, health was focused on well-being and being able to care for the baby. Many Middle Eastern women did not know how long GDM would last or said that they had been informed by staff about its transience. They worried about still having diabetes mellitus (DM), which directed them to self-monitoring of blood glucose and the desire for health-care staff to verify the disease. The…
Hjelm	2012	GDM - Pregnancy: Treatment and Management	Beliefs about health and illness in Swedish and African-born women with gestational diabetes living in Sweden	DOI: 10.1111/j.1365-2702.2011.03834.x	To explore beliefs about health and illness in women with gestational diabetes born in Sweden and Africa living in Sweden and the influence of beliefs on self-care and care seeking.	Interviews	Pregnancy	23 women with GDM (13 born in Sweden 10, born in African country)	23	0	0	0	0	Sweden	Beliefs were mainly related to individual and social factors. Health was described as freedom from disease and being healthy. Swedish women perceived heredity and hormonal changes as causing gestational diabetes, avoided work-related stress, had a healthy lifestyle, worried about the baby’s health and development of type 2 diabetes, sought information, used more medications and health care and we…
Hjelm	2012	GDM - Postpartum: Optimising Maternal Health	Gestational diabetes: prospective interview-study of the developing beliefs about health, illness and health care in migrant women	DOI: 10.1111/j.1365-2702.2012.04069.x	To explore the development over time of beliefs about health, illness and health care in migrant women with gestational diabetes mellitus born in the Middle East and living in Sweden and to study the influence on self-care and care seeking.	Interviews	Pregnancy & Postpartum	14 women Age: 28-44 years) 3 occasions: during pregnancy in gestational weeks 34-38 and 3 and 14 months after delivery	14	0	0	0	0	Sweden	There was a U-shaped development of beliefs, from focusing on worries about the baby's health during pregnancy and trying to comply with advice from health professionals, particularly a healthy diet, through regression to dietary habits (more sugar, less fibre) and lifestyle held before being diagnosed with gestational diabetes mellitus three months after delivery, back to a healthy diet/lifestyl…
Hjelm	2018	GDM - Pregnancy: Treatment and Management	A qualitative study of developing beliefs about health, illness and healthcare in migrant African women with gestational diabetes living in Sweden	DOI: 10.1186/s12905-018-0518-z	To explore development over time, during and after pregnancy, of beliefs about health, illness and healthcare in migrant women with GDM born in Africa living in Sweden, and study the influence on self-care and care seeking	Interviews	Pregnancy & Postpartum	9 women with GDM	9	0	0	0	0	Sweden	Beliefs were rather stable over time and mainly related to individual and social factors. GDM was perceived as a transient condition as health professionals had informed about it, which made them calm. None, except one, expressed worries about relapse and the health of the baby. Instead women worried about being unable to live an ordinary life and being bound to lifestyle changes, particularly di…		CALD
Hjelm	2021	GDM - Postpartum: Optimising Maternal Health	Migrant Middle Eastern women with gestational diabetes seven years after delivery - positive long-term development of beliefs about health and illness shown in follow-up interviews	DOI: 10.1017/S1463423621000232	To explore the long-term development of beliefs about health, illness and healthcare in migrant women with gestational diabetes mellitus (GDM) in migrant women from the Middle East living in Sweden seven years after delivery.	Interviews	Postpartum	14 women with prior GDM	14	0	0	0	0	Sweden	Health meant freedom from illness, feeling well and living long to be able to care for the children. The present situation was described either positively, changing to a healthier lifestyle, or negatively, with worries about being affected by type 2 diabetes. Beliefs changed among the majority of women, leading to a healthier lifestyle, and they looked positively back at the time when diagnosed a…
Hjelm	2022	GDM - Postpartum: Optimising Maternal Health	Gestational diabetes: changed health beliefs in migrant women from five Asian countries living in Sweden: a prospective qualitative study	DOI: 10.1017/S1463423621000785	To explore the temporal development of beliefs about health, illness and health care in migrant women with gestational diabetes (GD) born in Asia residing in Sweden, and the influence on health-related behaviour in terms of self-care and seeking care.	Interviews	Postpartum	9 women	9	0	0	0	0	Sweden	There was a temporal change of beliefs influencing health-related behaviour, showing a rising curve in risk awareness. An increasing number of persons described developing a healthy diet/lifestyle based on initial advice and shifted focus from the child to worries about the woman's health and risk of developing type 2 diabetes and being unable to care for the child/family. Also, the number of wom…
Hoedjes	2011	GDM - Postpartum: Optimising Maternal Health	Preferences for postpartum lifestyle counseling among women sharing an increased cardiovascular and metabolic risk: a focus group study	DOI: 10.3109/10641955.2010.486459	To describe women's preferences for postpartum lifestyle counseling after a pregnancy complicated by preeclampsia, intrauterine growth restriction, and/or gestational diabetes.	Mixed methods	Postpartum	36 women who experienced pregnancy complications	36	0	0	0	0	The Netherlands	All women expressed a need for participation in postpartum lifestyle counseling. They preferred participation to be tailored to individual preferences. A combination of face-to-face counseling supported by computer-tailored lifestyle advice appealed to them. CONCLUSION: Postpartum lifestyle counseling aimed at these women should be tailored to individual needs and preferences.	Multiple conditions
Hoedjes	2012	GDM - Postpartum: Optimising Maternal Health	Motivators and barriers to a healthy postpartum lifestyle in women at increased cardiovascular and metabolic risk: a focus-group study	DOI: 10.3109/10641955.2010.544803	To describe the motivators and barriers to the adoption of a healthy postpartum lifestyle after a pregnancy complicated by preeclampsia, intrauterine growth restriction, and/or gestational diabetes.	Mixed methods	Postpartum	36 women who experienced pregnancy complications	36	0	0	0	0	The Netherlands	Although women expressed that they intended to live a healthy postpartum lifestyle, it was generally not achieved. The motivators included improving their own current health condition as well as modeling a healthy lifestyle for their children. Important barriers were reported to be lack of knowledge, poor recovery, and lack of professional support after delivery. CONCLUSIONS: The reported motivat…	Multiple conditions
Horn	2023	GDM - Postpartum: Optimising Maternal Health	Postpartum women’s experiences in a randomized controlled trial of a web-based lifestyle intervention following Gestational Diabetes: a qualitative study	DOI: 10.1080/14767058.2023.2194012	To identify the impact of the intervention on study participants as assessed by exit interviews after completion of the 12 month study (randomized trial that demonstrated that a web-based postpartum lifestyle intervention program, Balance After Baby, increased weight loss among postpartum women with recent pregnancies complicated by GDM).	Interviews	Postpartum	26 intervention participants	26	0	0	0	0	United States	Participants noted changes in diet and physical activity as a result of the intervention. Several components of the intervention, particularly the online modules and support from the lifestyle coach, were perceived by intervention participants to have had a positive effect on personal and familial lifestyle change, while other components were less utilized, including the community forum, YMCA mem…
Huang	2024	GDM - Pregnancy: Treatment and Management	Feasibility and Acceptability of Home-Delivered Medically Tailored Meals for Treatment of Diabetes in Pregnancy	DOI: 10.1016/j.tjnut.2023.12.029	To evaluate the feasibility and acceptability of home-delivered MTM in pregnant patients with diabetes.	Interviews	Pregnancy	20 patients with diabetes in pregnancy	20	0	0	0	0	United States	Twenty pregnant people with diabetes who received home-delivered MTM during pregnancy were interviewed postpartum. Participants found this program convenient for various reasons, including reduced time for grocery shopping and preparing meals. Participants were satisfied with meals, citing a positive impact on diabetes management, accessibility of healthy foods, reduced stress with meal planning,…
Hui	2014	GDM - Pregnancy: Psychosocial Health	Stress and anxiety in women with gestational diabetes during dietary management	DOI: 10.1177/0145721714535991	To explore the stress and anxiety experiences during dietary management in women with gestational diabetes (GDM).	Mixed methods	Pregnancy	30 women with GDM	30	0	0	0	0	Canada	Three major themes were generated from the interviews: (1) stress related to GDM diagnosis and the perception of a high risk pregnancy (2) stress over losing control of GDM during the process of dietary management (3) anxiety related to the fear of maternal and infant complications. Women on insulin experienced significantly higher levels of perceived stress (P < .01), and the dietary management …
Hui	2014	GDM - Pregnancy: Treatment and Management	Food choice decision-making by women with gestational diabetes	DOI: 10.1016/j.jcjd.2013.08.263	To enhance the dietary education presented to women with gestational diabetes (GDM) by exploring the reasons and experiences that women with GDM reported in making their food-choice decisions after receipt of dietary education from a healthcare professional.	Mixed methods	Pregnancy	30 women with GDM	30	0	0	0	0	Canada	Personal food preferences, hunger and cravings were the main factors affecting food choice decision-making in women with GDM. Although the information from healthcare professionals was 1 factor that affected food choice decision-making for most of the participants, more than half of the women, including all the women who were on insulin, reported difficulties in quick adaptation to dietary manage…
Hui	2014	GDM - Pregnancy: Treatment and Management	Barriers and coping strategies of women with gestational diabetes to follow dietary advice	DOI: 10.1016/j.wombi.2014.07.001	To understand barriers and coping strategies of women with gestational diabetes (GDM) to follow dietary advice.	Interviews	Pregnancy	30 women with GDM	30	0	0	0	0	Canada	GDM women faced challenges and barriers when (1) personal food preference conflicted with dietary advice (2) eating in different social environments where food choice and portions were out of control and food choice decisions were affected by social norms (3) lack of knowledge and skills in dietary management and lack of a tailored dietary plan CONCLUSIONS AND IMPLICATIONS: Quick adaptation to di…
Ingol	2020	GDM - Postpartum: Optimising Maternal Health	Perceived Barriers to Type 2 Diabetes Prevention for Low-Income Women With a History of Gestational Diabetes: A Qualitative Secondary Data Analysis	DOI: 10.1177/0145721720920255	To examine perceived barriers to adoption of lifestyle changes for type 2 diabetes prevention among a diverse group of low-income women with a history of gestational diabetes mellitus (GDM).	Mixed methods	Postpartum	64 low-income African American, Hispanic, and Appalachian women with history of GDM in the past 10 years	64	0	0	0	0	United States	Four key themes emerged on the role of knowledge, affordability, accessibility, and social support in type 2 diabetes prevention. Women discussed a lack of awareness of the benefits of breastfeeding and type 2 diabetes prevention, inaccessibility of resources in their local communities to help them engage in lifestyle change, and the desire for more culturally relevant education on healthful food…
Ingstrup	2019	GDM - Postpartum: Optimising Maternal Health	Women's experience with peer counselling and social support during a lifestyle intervention among women with a previous gestational diabetes pregnancy	DOI: 10.1080/21642850.2019.1612750	To examine the role and usefulness of social support, including peer counselling in facilitating behaviour change as a part of a healthy eating and physical activity intervention among women with a previous gestational diabetes mellitus pregnancy.	Interviews	Postpartum	9 women 2 peer counsellors	9	2	0	0	0	Canada	Participants received emotional, appraisal, and informational types of social support from the peer counsellor and exercise specialist that they reported as useful. Additionally, participants' received informal emotional and instrumental support from family, friends, and colleagues that they found useful in supporting behaviour change. Conclusions: Different types of social support are important …
Ioannou	2024	GDM - Postpartum: Optimising Maternal Health	Beyond the individual: Socio-ecological factors impacting activity after gestational diabetes mellitus	DOI: 10.1111/dme.15286	To explore the barriers and facilitators to the uptake of physical activity after Gestational Diabetes in the United Kingdom, using a socio-ecological approach.	Interviews	Postpartum	12 participants	12	0	0	0	0	United Kingdom	Ten themes were generated and organised according to the four levels of the socio-ecological model: intrapersonal (beliefs about activity, recovering from birth), social (health care professionals, family and partner, role as a mother), organisational (access and cost, environment, childcare and work) and community (connecting women with recent Gestational Diabetes).
Ioannou	2024	GDM - Postpartum: Optimising Maternal Health	Barriers and system improvements for physical activity promotion after gestational diabetes: A qualitative exploration of the views of healthcare professionals	DOI: 10.1111/dme.15426	To explore the barriers to and suggestions for, activity promotion along the gestational diabetes healthcare pathway.	Interviews	Postpartum	PublicHealth Midwife (n=1), Diabetes Midwifes (n=3), Diabetes Dietitian (n=1), Diabetes Consultants(n=2), Diabetes Specialist Nurse (n=1), general practitioners (n=2), Practice nurse (n=1) and a Dietitian from the UK National Diabetes Prevention Program (n=1)	0	12	0	0	0	United Kingdom	Six themes were generated: ‘management of gestational diabetes takes precedent’, ‘poor continuity of care’, ‘lack of capacity to promote PA’, ‘beliefs about the acceptability of PA promotion’, ‘resources to support conversations about PA’ and ‘adapting healthcare services for women post-gestational diabetes’.
Iqbal	2024	GDM - Postpartum: Healthcare Systems and Delivery	Conducting a diabetes mellitus prevention trial in women with GDM in Pakistan: a feasibility study	DOI: 10.1186/s40814-024-01514-3	To assess the feasibility of conducting a diabetes prevention program on women with a history of GDM to inform the development of a contextually relevant defnitive trial.	Interviews	Postpartum	6 women interviewed (out of 180 who participated in intervention trial)	6	0	0	0	0	Pakistan	Of the 324 women screened during the antenatal care visits and after delivery, 255 (78.7%) were contactable 6 weeks postpartum, and 180 (70.6%) were eligible and randomized to intervention (n=88) and control (n=92) groups. Loss to follow-up in the intervention and control arms was 22.7% (n=20/88) and 18.5% (n=17/92), respectively. Women expressed satisfaction with home-based counseling and follow…
Jackson	2021	GDM - Pregnancy: Healthcare Systems and Delivery	Health Care Providers' Utilization of and Perspectives on Mobile Health Technology for Diabetes and Pregnancy Support.	DOI: 10.2337/ds20-0040	To prepare for the development of a pregnancy-specific mHealth intervention for diabetes, we sought to understand HCPs' acceptance, utilization, and design recommendations for how mHealth technology can best be used to support the management of diabetes during pregnancy.	Mixed methods	Pregnancy	29 HCP (14 Physician, 6 Registered nurse, 2 Medical assistant, 1 dietitian, 1 clinical social worker, 1 Lactation counselor and 1 Certified health education specialist)	0	29	0	0	0	United States	Participants (n = 29) generated five themes and 14 subthemes. Knowledge and acceptance themes included utilization of mobile resources and barriers to HCPs' adoption. Knowledge of popular pregnancy applications (apps) dominated, while familiarity with and use of diabetes apps varied by profession and proximity to continued education. Technology adoption barriers included lack of credibility, depe…
Jagiello	2015	GDM - Postpartum: Breastfeeding	Women's Experiences With Early Breastfeeding After Gestational Diabetes	DOI: 10.1111/1552-6909.12658	To explore the lived experience of early breastfeeding for postpartum women who had gestational diabetes.	Mixed methods	Postpartum	27 women with GDM	27	0	0	0	0	United States	Three themes emerged from the data reflecting the participants’ interpreted experience: 1)Breastfeeding Challenges and Breastfeeding Support 2)Milk Supply Challenges 3)Concern for Infant Health. Delayed lactogenesis II was reported by 30% of the women, and 44% perceived decreased milk supply.
Jarvie	2017	GDM - Pregnancy: Treatment and Management	Lived experiences of women with co-existing BMI>=30 and Gestational Diabetes Mellitus	DOI: 10.1016/j.midw.2016.12.009	To explore the lived experiences of women with co-existing maternal obesity (BMI >= 30) and Gestational Diabetes Mellitus (GDM) during pregnancy and the post-birth period (<3 months post-birth).	Interviews	Pregnancy	27 women with co-existing BMI >= 30 and GDM	27	0	0	0	0	United Kingdom	Women were experiencing a number of social and economic stressors that compromised their ability to manage pregnancies complicated by maternal obesity and GDM, and make lifestyle changes.Women perceived themselves to be stigmatised by healthcare professionals and the general public due to their obese and gestational diabetic status. KEY CONCLUSIONS: Women of low SES with maternal obesity and GDM …
Jelsma	2016	GDM - Pregnancy: Prevention	Beliefs, Barriers, and Preferences of European Overweight Women to Adopt a Healthier Lifestyle in Pregnancy to Minimize Risk of Developing Gestational Diabetes Mellitus: An Explorative Study	DOI: 10.1155/2016/3435791	To explored beliefs, perceived barriers, and preferences regarding lifestyle changes among overweight European pregnant women to help inform the development of future lifestyle interventions in the prevention of gestational diabetes mellitus.	Mixed methods	Pregnancy	21 women with a >25kg/m2 (interviews) 71 women with a >25kg/m (questionnaires)	21	0	0	0	0	The Netherlands	Women preferred to obtain detailed information about their personal risk. The health of their baby was a major motivating factor. Perceived barriers for physical activity included pregnancy-specific issues such as tiredness and experiencing physical complaints. Insufficient time was a barrier more frequently reported by women with children. Abstaining from snacking was identified as a challenge f…
Jenkinson	2025	GDM - Postpartum: Healthcare Systems and Delivery	Women’s health and healthcare experiences in the years after gestational diabetes or hypertensive disorders of pregnancy	DOI: 10.1186/s12884-025-07296-7	To explore women’s preferences and experiences regarding preventive healthcare after GDM and HDP, and to identify their unanswered questions about the association between these conditions and future CVD risk.	Focus groups	Postpartum	5 participated in GDM focus group, 7 participated in HDP focus group	12	0	0	0	0	Australia	Three themes were generated from the GDM focus groups: ‘a distressing diagnosis’; ‘degrees of diabetes’; and ‘balancing motherhood and self-care’. Two themes were generated from the HDP focus groups: ‘women’s concerns were dismissed’ and ‘wanting follow up at the right time and with the right person’. The ‘top ten’ questions from each group focussed on improving maternity care, preventing CVD, an…	Multiple conditions
Jensen	2022	GDM - Pregnancy: Psychosocial Health	The experience of women with recent gestational diabetes during the COVID-19 lockdown: a qualitative study from Denmark	DOI: 10.1186/s12884-022-04424-5	1) To investigate how women with recent GDM experienced COVID-19 and the first lockdown in Denmark. 2)To investigate women's risk perception and health literacy in terms of interaction with the healthcare system in relation to COVID-19.	Interviews	Postpartum	11 women with recent GDM (infants aged 2-11months old)	11	0	0	0	0	Denmark	Three themes emerged: i) Everyday life and family well-being ii) Worries about COVID-19 iii) Health literacy: Health information and access to healthcare. The women were generally not worried about their own or their infant's risk of COVID-19. The lockdown had a negative impact on everyday life e.g. routines, loneliness, breastfeeding uncertainties and worries for the infant's social well-being; …
Jirojwong	2017	GDM - Pregnancy: Treatment and Management	Going up, going down: the experience, control and management of gestational diabetes mellitus among Southeast Asian migrant women living in urban Australia	DOI: 10.1071/HE15130	To explore how Southeast Asian migrant women in Australia experience and manage GDM.	Interviews	Pregnancy & Postpartum	19 women with GDM	19	0	0	0	0	Australia	A diagnosis of GDM conferred an unanticipated ‘up and down’ experience for this group of Southeast Asian women. Their experience of the disease, likened to an elevator ride, was modulated by ‘insulin’ and ‘information’ used to control the disease and manage blood glucose levels, dietary levels, exercise levels and anxiety levels.		CALD
Jones	2012	GDM - Postpartum: Screening for Cardiometabolic Conditions	Cardiometabolic Risk, Knowledge, Risk Perception, and Self-Efficacy among American Indian Women with Previous Gestational Diabetes	DOI: 10.1111/j.1552-6909.2012.01339.x	To describe cardiometabolic risk among a sample of American Indian women with previous gestational diabetes and describe the women’s knowledge, risk perception for type 2 diabetes and cardiovascular disease, and self-efficacy beliefs related to preventing these diseases.	Mixed methods	Postpartum	17 American Indian women with history of GDM (interviews)	17	0	0	0	0	United States	In general, the women had high levels of knowledge related to type 2 diabetes and cardiovascular disease and high risk perception, but low self-efficacy related to preventing cardiometabolic disease. The overarching theme from the in-depth interviews, struggling to change lifestyle behaviors while doubting prevention is possible, encompassed four categories that provided further illumination into…		Indigenous
Jones	2015	GDM - Postpartum: Optimising Maternal Health	Identifying postpartum intervention approaches to reduce cardiometabolic risk among American Indian women with prior gestational diabetes, Oklahoma, 2012-2013	DOI: 10.5888/pcd12.140566	To elicit perspectives of AI women with prior GDM to inform the development of a postpartum lifestyle modification intervention to be tested in this tribal community.	Mixed methods	Postpartum	26 women (survey) 11 women (focus group) 15 women (interviews)	26	0	0	0	0	United States	Most women believed they would inevitably develop diabetes, cardiovascular disease, or both; however, they were optimistic that they could delay onset with lifestyle change. Most women expressed enthusiasm for a family focused, technology-based intervention that emphasizes the importance of delaying disease onset, provides motivation, and promotes accountability while accommodating women’s compet…		Indigenous
Kandasamy	2024	GDM - Pregnancy: Prevention	Getting a “SMART START” to gestational diabetes mellitus education: a mixed-methods pilot evaluation of a knowledge translation tool in primary care	DOI: 10.1093/fampra/cmad119	To design and pilot test a knowledge translation (KT) tool to support GDM prevention counselling in primary care.	Interviews	Pregnancy	20 women and 2 family care physicians	20	2	0	0	0	Canada	A high level of acceptability was received from patients and practitioners for timing, content, format, language, and interest in the interventions delivered. Quantitative findings revealed gaps in patient knowledge and behaviour in the following areas: GDM risk factors, the impact of GDM on the unborn baby, weight gain recommendations, diet, physical activity practices, and tracking of weight ga…
Kaptein	2015	GDM - Pregnancy: Psychosocial Health	The Subjective Impact of a Diagnosis of Gestational Diabetes Among Ethnically Diverse Pregnant Women: A Qualitative Study	DOI: 10.1016/j.jcjd.2014.09.005	To gain insight into the reactions and experiences of multiethnic women diagnosed with GDM.	Interviews	Pregnancy	19 women with GDM	19	0	0	0	0	Canada	This study identified 2 main themes and several subthemes. 1) women reported many negative effects of a GDM diagnosis, including heightened pressure to fulfill multiple roles, financial impact, and a disconnect between diabetes-prevention recommendations and their cultural practices. 2) a GDM diagnosis also had positive effects on many women. Women indicated being motivated to make health behavio…		CALD
Kemp	2024	GDM - Postpartum: Optimising Maternal Health	Mothers’ experiences of a lifestyle intervention for weight reduction 12 months after gestational diabetes mellitus: Qualitative findings from the PAIGE2 study	DOI: 10.1016/j.midw.2023.103911	To document the experiences of the women who completed the PAIGE2 intervention, to obtain feedback on the study, determine acceptability, and gain insight into suggested improvements for the future.	Focus groups	Postpartum	19 women who had GDM participating in intervention trial	19	0	0	0	0	United Kingdom	Content analysis explored general study experience, longer term changes to lifestyle and suggested improvements of intervention components including monthly phone calls, motivational text messages, Fitbit experience, Slimming World, and study contact timings. Overall, most mothers found the individual PAIGE2 intervention components enjoyable, although opinions differed as to which were the most e…
Khalil	2019	GDM - Pregnancy: Healthcare Systems and Delivery	Understanding the adoption and diffusion of a telemonitoring solution in gestational diabetes mellitus: Qualitative study	DOI: 10.2196/13661	To understand, from patients' and health care professionals' (HCPs) perspectives, what drives the adoption and diffusion of a telemonitoring solution (myDiabby) in a context where telemonitoring activities are still not compensated like traditional follow-ups.	Interviews	Pregnancy	20 HCPs 15 women	15	20	0	0	0	France	Different determinants need to be taken into consideration when adopting an innovative health technology. By drawing on the diffusion of innovation theory, a set of factors associated with the technology (the relative advantages, compatibility, ease of use, testability, and observability of the telemedicine platform) has been identified as affecting the adoption and diffusion of telemonitoring so…
Kilgour	2015	GDM - Postpartum: Screening for Cardiometabolic Conditions	Postnatal gestational diabetes mellitus follow-up: Australian women's experiences	DOI: 10.1016/j.wombi.2015.06.004	To explore and assess women's communication experiences of postnatal GDM follow-up.	Interviews	Postpartum	13 women with prior GDM	13	0	0	0	0	Australia	Five themes, all concerned with obtaining information, were identified: 1)diagnosis of GDM 2) seeking GDM information 3) accessing specialist services 4)need for postnatal GDM follow-up 5)completing GDM follow-up. Results were interpreted using Communication Accommodation Theory (CAT) to explore whether and how the information needs of women were accommodated. Women's interpretations of communica…
Kilgour	2019	GDM - Postpartum: Screening for Cardiometabolic Conditions	Experiences of women, hospital clinicians and general practitioners with gestational diabetes mellitus postnatal follow-up: A mixed methods approach	DOI: 10.1016/j.diabres.2018.12.005	To explore the communication perspectives, practices and preferences of women, hospital clinicians and general practitioners, to determine strategies that may promote completion of recommended postnatal GDM follow-up, in Queensland Australia.	Mixed methods	Postpartum	13 women 13 hospital clinicians 16 general practitioners	13	29	0	0	0	Australia	Three themes: Seeking information, Written hospital discharge summary (discharge summary) and Clarity of follow-up requirements, provide direction for pragmatic strategies to promote follow-up. Practical recommendations include continued discussion about care with women from the point of GDM diagnosis into the postnatal period; discharge summaries that give primacy to diagnosis and ongoing treatm…
Kim	2021	GDM - Pregnancy: Treatment and Management	Experiences of changes in eating habits and eating behaviors of women first diagnosed with gestational diabetes	DOI: 10.3390/ijerph18168774	To assess what it means for South Korean women, who were diagnosed with gestational diabetes for the first time, to change their eating habits and behaviors for the management of GDM.	Interviews	Pregnancy	28 south korean women with GDM	28	0	0	0	0	South Korea	Themes related to reflection on daily life, formation of new relationships in the same group, efforts that must be made, rediscovery of couples, and lifestyles reborn as new roles. Based on the results of the study, it is shown that the study participants recovered the peace in their mental state after the crisis of gestational diabetes to pursue relaxation and ultimately higher quality of life b…
Kirke	2024	GDM - Pregnancy: Healthcare Systems and Delivery	Oral glucose tolerance test—The imperfect gold standard for gestational diabetes screening: A qualitative study involving clinicians in regional, rural and remote areas of Western Australia	DOI: 10.1002/hpja.899	To better understand deviations from recommended screening guidelines this paper explores the challenges and enablers of GDM screening as perceived by regional, rural and remote clinicians providing antenatal care in WA.	Interviews	Pregnancy	2 midwives, 4 GPOs, 2 specialist obstetricians	0	8	0	0	0	Australia	Themes that emerged were; good collaboration between antenatal clinicians is required for successful screening; screening occurs throughout pregnancy using various tests; clinicians make significant efforts to address barriers; clinicians prioritise therapeutic relationships.
Kirkham	2019	Multiple GDM - Pregnancy: Healthcare Systems and Delivery GDM - Postpartum: Healthcare Systems and Delivery	Diabetes care in remote Australia: the antenatal, postpartum and inter-pregnancy period	DOI: 10.1186/s12884-019-2562-6	1) To understand health professionals perspectives around factors influencing the delivery of antenatal and post-partum diabetes care to women in a high-risk population in the NT. 2) To understand selfreported confidence of antenatal and post-partum diabetes screening tests and management.	Mixed methods	Pregnancy & Postpartum	62 HCP (midwives (37%), diabetes educators (16%), general practitioners (13%), and smaller percentages of nurses, physicians, obstetricians, Aboriginal health practitioners, dietitians and managers)	0	62	0	0	0	Australia	Qualitative findings highlighted factors influencing the delivery of care as reported by health professionals, including: whose responsibility it is, access to care, the baby is the focus and pre-conception care. The main challenges were related to: disjointed systems and confusion around whose role it is to provide follow-up care beyond six weeks post-partum.		Indigenous, HCP
Kirkham	2021	GDM - Pregnancy: Treatment and Management	'No sugar', 'no junk food', 'do more exercise' - moving beyond simple messages to improve the health of Aboriginal women with Hyperglycaemia in Pregnancy in the Northern Territory - A phenomenological study	DOI: 10.1016/j.wombi.2020.10.003	To explore Aboriginal women’s experiences of hyperglycaemia in pregnancy, associated health care, and their understandings of the condition and health behaviours, to better understand women’s specific needs and inform future systems change.	Interviews	Pregnancy & Postpartum	35 Aboriginal women with GDM 7 HCP	35	7	0	0	0	Australia	The findings revealed that in general, participants in this study could recite simple health messaging regarding diabetes (e.g. ‘no sugar’), but many lacked in-depth knowledge and this affected the management of their change, signalling scope to improve health messaging. Women consistently expressed the need for condition. Nevertheless, many identified pregnancy as a powerful motivator for diabet…		Indigenous, HCP
Kirkwood	2024	GDM - Pregnancy: Treatment and Management	The User-Centered Design of a Clinical Dashboard and Patient-Facing App for Gestational Diabetes	DOI: 10.1177/19322968241301792	To conduct a user-centered design and an evaluation of a potential mHealth tool to facilitate the management of GDM.	Mixed methods	Pregnancy	Initial interviews: 6 HCP and 5 women with GDM Feedback: 17 HCP, 14 researchers, 13 women with GDM (one overlapping)	17	23	0	0	14	United Kingdom	“MyGDM” includes a clinical dashboard that centralizes the clinic’s patients, highlighting off-target blood glucose and predicting the need for pharmacological intervention. It is linked with a patient-facing app that includes structured education, culturally inclusive language options, and meal ideas. Through the feedback sessions, iterative changes were made around visualization and patient saf…
Kristensen	2024	GDM - Pregnancy: Treatment and Management	Exploring the determinants of oral health care uptake among women with gestational diabetes mellitus: A qualitative study to develop a logic model and framework for an oral health intervention	DOI: 10.1111/dme.15352	To explore the determinants of oral health care uptake among women with GDM to develop a logic model for an intervention to improve awareness and activation of oral health behaviours in this population.	Interviews	Pregnancy	17 women with GDM	17	0	0	0	0	United Kingdom	Five themes including knowledge about oral health; the health of the baby; the impact of the GDM diagnosis; social support and barriers and facilitators were found to influence the uptake of oral health care.
Krompa	2020	GDM - Postpartum: Optimising Maternal Health	Postpartum lifestyle modifications for women with gestational diabetes: A qualitative study	DOI: 10.1016/j.ejogrb.2020.04.060	To describe and analyze the feelings and daily lifestyle changes, including physical activity and dietary changes, among women who experienced gestational diabetes and the roles played by their general practitioners during follow-up.	Interviews	Postpartum	16 women with prior GDM	16	0	0	0	0	France	All interviewed women modified their behaviors, at least slightly, and described changes that included more balanced diets and the incorporation of mild physical activity. Lack of time, lack of awareness regarding the long-term risk of developing type 2 diabetes, resistance to long-term dietary changes, and cultural habits were identified as the primary barriers to long-term lifestyle modificatio…
Kuang	2022	GDM - Pregnancy: Treatment and Management	Development and psychometric evaluation of self-management scale for pregnant woman with gestational diabetes mellitus in China	DOI: 10.1002/nop2.1202	To develop a self-management scale and evaluate its validity for pregnant woman with GDM in China.	Interviews	Pregnancy	178 women with GDM	178	0	0	0	0	China	The results showed that the scale had good properties, consistency and validity. It has good reliability and validity and can be used as a tool to evaluate the self-management level in pregnant women with GDM. However, due to region and time limitations, the sample size and representativeness of this study are limited. Subsequent studies should further increase the sample size, improve the repres…
Kusinski	2023	GDM - Pregnancy: Treatment and Management	Dietary intervention in gestational diabetes: a qualitative study of the acceptability and feasibility of a novel whole-diet intervention in healthcare professionals	DOI: 10.1017/S0007114523001666	We aimed to assess healthcare professionals’ views on the acceptability of the DiGest dietbox intervention for women with gestational diabetes and to identify any barriers to adherence which could be addressed to support good recruitment and retention to the DiGest trial.	Interviews	Pregnancy	16 healthcare professionals	0	16	0	0	0	United Kingdom	(1) impact on daily living, (2) impact on social relationships, (3) past experience with other diets, (4) hunger and deprivation, (5) food choice and variety, (6) cravings, (7) taste, and (8) personal understanding of study rationale
Kusinski	2023	GDM - Pregnancy: Screening and Diagnosis	Feasibility and acceptability of continuous glucose monitoring in pregnancy for the diagnosis of gestational diabetes: A single centre prospective mixed methods study	DOI: 10.1371/journal.pone.0292094	To qualitatively assess the feasibility and acceptability of CGM use in pregnancy and its use in a home-based OGTT for diagnosis of gestational diabetes.	Interviews	Pregnancy	20 women with risk factors for GDM attending antenatal glucose testing	20	0	0	0	0	United Kingdom	Women had an average of 6.9 days of glucose monitoring and found the CGM painless, easy to use with few or no adverse events. During the qualitative study, the main themes identified were reassurance and convenience. All women interviewed would recommend CGM and a home OGTT for diagnosis of gestational diabetes.
Kytö	2022	GDM - Pregnancy: Treatment and Management	Behavior Change App for Self-management of Gestational Diabetes: Design and Evaluation of Desirable Features	DOI: 10.2196/36987	To investigate how GDM apps should be designed, considering the desirable features based on the previous literature.	Interviews	Pregnancy	10 women with GDM	10	0	0	0	0	Finland	We identified that (1) self-tracking data in GDM apps should be extended with written feedback, (2) habits and goals should be highly customizable to be useful, (3) the app should have different functions to provide social support, and (4) health care professionals should be notified through the app if something unusual occurs. In addition, we found 2 additional themes. First, basic functionaliti…
Lau	2024	Multiple GDM - Pregnancy: Treatment and Management GDM - Pregnancy: Healthcare Systems and Delivery	Improving women’s experiences with gestational diabetes from culturally and linguistically diverse backgrounds in Australia: a qualitative study	DOI: 10.3389/fpubh.2023.1291347	To investigate the responses to diagnosis, the management of GDM, and the experiences of healthcare services among women with GDM from different culturally and linguistically diverse (CALD) backgrounds.	Interviews	Pregnancy	30 women with GDM	30	0	0	0	0	Australia	5 themes were identified: (1) Reaction to diagnosis; (2) Management issues; (3) Roles of friends and family; (4) Information access; and (5) Experience with healthcare services. The lack of culturally tailored dietary information, social support and language barriers were the main factors underpinning the differences in GDM experiences among women from CALD backgrounds versus Australian-born.
Lawrence	2021	GDM - Pregnancy: Treatment and Management	New Zealand women's experiences of managing gestational diabetes through diet: a qualitative study	DOI: 10.1186/s12884-021-04297-0	To explore how women diagnosed with GDM perceive dietary recommendations and how this information influences their dietary decisions during pregnancy and beyond.	Interviews	Pregnancy	18 women with GDM	18	0	0	0	0	New Zealand	Three interconnected themes described women’s perceptions of dietary recommendations and experiences in managing their GDM through diet: managing GDM is a balancing act; using the numbers as evidence, and the GDM timeframe. The primary objective of dietary advice was perceived to be to control blood glucose levels and this was central to each theme. Women faced a number of challenges in adhering …
Lawson	1994	GDM - Pregnancy: Psychosocial Health	A transformed pregnancy: the psychosocial consequences of gestational diabetes.	DOI: 10.1111/1467-9566.ep11347644	To explores the meaning women attach to GDM.	Interviews	Pregnancy	17 women with GDM	17	0	0	0	0	United States	gestational diabetes had a profound effect on the respondents, resulting in fear, depression and anxiety. The respondents' imagery of diabetes as a debilitating disease concomitant with blindness, amputations, and premature death generated increased anxiety throughout pregnancy and six-weeks postpartum. The personal disruption in complying with the diabetic regimen as well as health care provider…
Leziak	2021	GDM - Pregnancy: Treatment and Management	Identifying Mobile Health Technology Experiences and Preferences of Low-Income Pregnant Women with Diabetes	DOI: 10.1177/1932296821993175	To understand low-income pregnant women's experiences and preferences for mHealth tools to support DM health and improve DM self-management during pregnancy.	Mixed methods	Pregnancy	45 women; 37 with GDM low-income, largely minority, pregnant and postpartum women	45	0	0	0	0	United States	In this population of 45 (N=37 with DM) low-income, largely minority, pregnant and postpartum women, 100% reported access to smartphones and prior experience with apps. Interest in mHealth to support health and engagement during pregnancy was high. Preferences for general mHealth features included education that reduces uncertainty, support communities, visualizing progress, convenient access to …
Lie	2013	GDM - Postpartum: Optimising Maternal Health	Preventing type 2 diabetes after gestational diabetes: Women's experiences and implications for diabetes prevention interventions	DOI: 10.1111/dme.12206	To explore factors influencing post-natal health behaviours following the experience of gestational diabetes, and to elicit women’s views about the feasibility of lifestyle intervention to prevent diabetes during the first 2 years after childbirth.	Interviews	Postpartum	21 women with GDM (phase 1) 14 women with GDM (phase 2)	21	0	0	0	0	United Kingdom	Women were aware of their risk of developing diabetes, but did not always act on such knowledge. Pregnancy motivated behaviour changes to benefit the unborn child, but after delivery these changes were often not maintained. Tiredness, maternal attachment and childcare demands were prominent barriers in the early post-natal months. Later, work, family and child development became more significant …
Lim	2017	GDM - Postpartum: Optimising Maternal Health	Comparing a telephone- and a group-delivered diabetes prevention program: Characteristics of engaged and non-engaged postpartum mothers with a history of gestational diabetes	DOI: 10.1016/j.diabres.2017.02.026	To explore the acceptability of a telephone- or a group-delivered diabetes prevention program for women with previous gestational diabetes and to compare the characteristics associated with program engagement.	Interviews	Postpartum	317 interviews	317	0	0	0	0	Australia	Engaged participants (Group) had significantly higher risk perception, outcome expectancy, and activity self-efficacy at baseline (P < 0.05). There was a greater decrease in body weight (1.45 ± 3.9 vs 0.26 ± 3.5, P = 0.024) and waist circumference (3.56 ± 5.1 vs 1.24 ± 5.3, P = 0.002) for engaged vs non-engaged participants following group program completion. Conclusions: Telephone delivery was a…
Lindmark	2010	GDM - Pregnancy: Screening and Diagnosis	Perception of healthy lifestyle information in women with gestational diabetes: A pilot study before and after delivery	DOI: 10.1002/edn.150	1) To investigate how women with GDM perceived information about this condition during pregnancy. 2) To explore their opinions on healthcare provision up to one year after delivery; to investigate their perceptions about lifestyle a year after delivery.	Interviews	Postpartum	10 women	10	0	0	0	0	Sweden	Six of the women perceived that information given had been too sparse; the remaining four considered it useful to learn about the risk of developing T2DM in later life. Written information about GDM was considered very brief or non-existent. Care received after delivery was perceived to be positive. Group meetings arranged up to one year after childbirth were appreciated by all attendees. At thes…
Lucas	2022	GDM - Postpartum: Screening for Cardiometabolic Conditions	Understanding Gestational Diabetes, Future Diabetes Risk, and Diabetes Prevention: A Qualitative Study of Patient, Provider, and Staff Perspectives	DOI: 10.2337/cd21-0016	To investigate the understanding of GDM and its relationship to future diabetes risk and diabetes prevention among patients with public or no insurance , health care providers, and clinic staff from Federally Qualified Health Centers.	Mixed methods	Postpartum	36 women with a previous pregnancy and public or no health insurance 21 health care providers 9 clinic staff	36	21	0	0	9	United States	Five main themes emerged: 1) general understanding of GDM diagnosis with focus on neonatal complications 2) variable recall of diet, exercise, and weight recommendations 3) overwhelming medication and self-monitoring routines 4) short-term focus of type 2 diabetes risk and screening 5) limited understanding of all options for diabetes prevention. The results may inform diabetes screening and prev…
Luo	2023	GDM - Pregnancy: Treatment and Management	The influence of Chinese culture and customs on the beliefs and health-related behaviours of Chinese women with gestational diabetes mellitus: A qualitative study	DOI: 10.1111/ijn.13234	To explore the influence of Chinese culture and customs on the beliefs and health-related behaviours of Chinese women with gestational diabetes mellitus (GDM).	Interviews	Pregnancy	15 women with GDM	15	0	0	0	0	China	Three major themes are found: (1) beliefs in health, (2) beliefs in illness and GDM and (3) beliefs in health-related behaviours. They worried about the negative effects of GDM on the infant and family, so they actively sought medical advice to maintain health. However, it is challenging for them to balance adhering to healthcare professionals' advice and avoiding practical difficulties in the im…
Ma	2024	GDM - Postpartum: Optimising Maternal Health	Perceptions of Chinese women with a history of gestational diabetes regarding health behaviors and related factors: a directed qualitative content analysis	DOI: 10.1186/s12889-024-18731-3	To explore the perceptions regarding health behaviors and related factors during the inter-pregnancy period among Chinese women with a history of GDM through the lens of the theory of planned behavior (TPB).	Interviews	Pregnancy	16 pregnant women with history of GDM	16	0	0	0	0	China	The health-related behaviors of the women varied substantially. We identifed fve domains that infuenced women’s behaviors according to TPB constructs and based on the data collected: behavioral attitude (perceived benefts of healthy behaviors and the relationship between experience and attitude towards the oral glucose tolerance testing); subjective norms (infuences of signifcant others and tradi…
Machado	2017	GDM - Pregnancy: Treatment and Management	The symbolic dimension of prenatal nutrition care in diabetes Mellitus	DOI: 10.1590/1678-98652017000600003	To understand the symbolisms of nutritional care from the perspective of women who have experienced gestational diabetes, whose process is permeated by senses that influence self-care and obstetric outcome.	Mixed methods	Pregnancy	17 women	17	0	0	0	0	Brazil	The main meaning of diabetes was the need for changing eating habits. Nutritional care based on the Traditional Method or the Carbohydrate Counting Method was understood as an opportunity for dietary re-education. Weight loss was considered desirable by some participants, albeit against the advice of nutritionists. Pregnant women adopted the standard meal plan, rarely used the food substitution l…
Mackay	2024	GDM - Pregnancy: Healthcare Systems and Delivery	“It Empowers You to Empower Them”: Health Professional Perspectives of Care for Hyperglycaemia in Pregnancy Following a Multi-Component Health Systems Intervention	DOI: 10.3390/ijerph21091139	To explore health professionals’ perceptions of care provision during and after a pregnancy complicated by hyperglycaemia, following the implementation of the health systems intervention.	Mixed methods	Pregnancy	183 clinicians surveyed, 46 clinician/policymakers/implementation team interviewed	0	222	0	0	7	Australia	Clinicians were surveyed before (n = 183) and following (n = 137) implementation. The constructs explored included usual practice and satisfaction with care pathways and communication between services. Clinicians, policymakers and the implementation team were interviewed (n = 36), exploring the impact of the health systems intervention on practice and systems of care. Survey and interview partici…
Maindal	2021	GDM - Postpartum: Optimising Maternal Health	Systematically developing a family-based health promotion intervention for women with prior gestational diabetes based on evidence, theory and co-production: the Face-it study	DOI: 10.1186/s12889-021-11655-2	To report the process of systematically developing a health promotion intervention to increase quality of life and reduce diabetes risk among women with prior GDM and their families.	Mixed methods	Postpartum	6 women with GDM 5 partners of women with GDM 10 healthcare providers working with GDM	6	10	5	0	0	Denmark	Results: During stage 1, we identified the target areas for health promotion in families where the mother had prior GDM, including applying a broad understanding of health and a multilevel and multi-determinant approach. We pinpointed municipal health visitors as deliverers and the potential of using digital technology. In stage 2, we tested intervention content and delivery methods. A health ped…
Mançú	2016	GDM - Pregnancy: Treatment and Management	Knowlege and feelings of diabetic pregnant women about gestational diabetes mellitus and treatment	DOI: 10.5205/reuol.7057-60979-3-SM-1.1003sup201616	To evaluate the knowledge and feelings of diabetic pregnant women about the treatment and the Gestational Diabetes Mellitus disease.	Interviews	Pregnancy	9 women with GDM	9	0	0	0	0	Brazil	In order to identify the understanding and experience of pregnant women with GDM about the disease and its treatment, two themes were fixed: the first one “Understanding of the pregnant women with GDM about the disease and its treatment”, and its categories “Defining gestational Diabetes Mellitus” and “Understanding about the GDM complications for the pregnant woman and the baby”. The second them…
Martis	2018	GDM - Pregnancy: Treatment and Management	Enablers and barriers for women with gestational diabetes mellitus to achieve optimal glycaemic control - a qualitative study using the theoretical domains framework	DOI: 10.1186/s12884-018-1710-8	To identify enablers and barriers for women with GDM to achieve optimal glycaemic control.	Interviews	Pregnancy	60 women with GDM	60	0	0	0	0	New Zealand	Women reported a shift from their initial negative response to accepting their diagnosis but disliked the constant focus on numbers. Enablers and barriers were categorised into ten domains across the three study questions. Enablers included: the ability to attend group teaching sessions with family and hear from women who have had GDM; easy access to a diabetes dietitian with diet recommendations…
Mathew	2021	GDM - Postpartum: Screening for Cardiometabolic Conditions	Barriers to postpartum follow-up of mothers with gestational diabetes mellitus and its implications: a mixed method study	DOI: 10.1007/s13410-020-00853-0	To explore the barriers that reduce postpartum follow-up of mothers with gestational diabetes mellitus.	Interviews	Postpartum	18 women with prior GDM	18	0	0	0	0	India	The key findings are categorized in general as barriers, then subthemes were formed. The most common barriers were lack of prior appointment for mothers, lack of adequate hospital facilities, baby and concerns, priority and lack of knowledge or health education. Conclusion(s): The overall study findings reveal that healthcare facilities must be strengthened to avoid long waiting time and overcrow…
Matsunaga	2021	GDM - Postpartum: Breastfeeding	Breastfeeding support and barriers to women with gestational diabetes mellitus: a nationwide cross-sectional survey of hospitals in Japan	DOI: 10.1186/s12884-021-04032-9	To examine the current levels of implementation of breastfeeding support to women with GDM in Japan and to clarify barriers to promoting breastfeeding among this population.	Surveys	Postpartum	296 healthcare professionals	0	296	0	0	0	Japan	All 296 respondents were included in this study. Regarding breastfeeding support, 95.2% of the respondents provided general information on breastfeeding to GDM women during antenatal midwife consultations. However, the benefits of breastfeeding for preventing type 2 diabetes were addressed by only 48.0%. Likewise, although follow-up services (e.g. telephone support or breastfeeding consultations)…
Mattocks	2025	GDM - Postpartum: Screening for Cardiometabolic Conditions	Understanding Pregnancy-Related Cardiovascular Disease Risk Communication and Management Among Women Veterans	DOI: 10.1089/jwh.2024.0618	To examine Veterans’ pregnancy-related cardiovascular (CV) risk conditions, risk identification, and risk communication with primary care providers.	Interviews	Postpartum	28 women (11 with GDM)	11	0	0	0	0	United States	Four themes arose: (1) Veterans Affairs (VA) medical records may contain limited information regarding CV risk factors experienced during pregnancy; (2) strong relationships between Veterans and their VA primary care providers can facilitate management of CV risk factors following pregnancy; (3) some Veterans receive vague and/or conflicting recommendations for CV risk reduction following pregnan…	Multiple conditions
Mayne	2022	GDM - Pregnancy: Treatment and Management	In gestational diabetes, patient-led insulin titration is rapidly effective, safe and is associated with reduced birthweight	DOI: 10.1002/pdi.2407	To assess the effectiveness, safety, and patient acceptability of a simple patient-led insulin dose titration algorithm in GDM, targeting rapid reduction in fasting glucose.	Interviews	Pregnancy	2 women with GDM	2	0	0	0	0	United Kingdom	Women liked the intervention and having increased responsibility for their own management.
McCloskey	2019	GDM - Postpartum: Optimising Maternal Health	Navigating a 'Perfect Storm' on the Path to Prevention of Type 2 Diabetes Mellitus After Gestational Diabetes: Lessons from Patient and Provider Narratives	DOI: 10.1007/s10995-018-2649-0	1) To elucidate how experiences reported by patients and providers converge to facilitate or impede follow-up care after GDM. 2) To elicit recommendations for system-level changes to enhance prevention across key care transitions.	Interviews	Postpartum	29 providers of maternity, specialty and primary care in an urban safety hospital	0	29	0	0	0	United States	Findings reveal that a 'perfect storm' gathers on the path to prevention across stages of care. At diagnosis, patients feel profound anxiety about the debilitating effects of type 2 diabetes mellitus in their communities, providers choose reassurance over risk communication, and both focus primarily on the birth of a healthy baby. Providers report that clinical teams often lack coordination, and …
McGuinness	2022	GDM - Postpartum: Breastfeeding	What are the experiences of antenatal women with diabetes harvesting colostrum?	https://www.ovid.com/journals/mmwd/abstract/00115386-202203000-00022~what-are-the-experiences-of-antenatal-women-with-diabetes	To describe the experiences of colostrum collection toward the end of pregnancy and identify the facilitators and barriers to establishing breastfeeding amongst women with diabetes in pregnancy.	Interviews	Postpartum	13 women who experienced gestational diabetes mellitus (GDM) or who commenced pregnancy with type 1 or type 2 diabetes	13	0	0	0	0	Ireland	Six distinct themes emerged: breastfeeding was considered the ideal; diabetes influenced the decision to harvest colostrum; antenatal colostrum harvesting — getting started; antenatal collection of colostrum — a breast shell or a syringe technique; expressing colostrum and feeling empowered; experiences in the early postnatal period.
McMillan	2018	GDM - Postpartum: Optimising Maternal Health	Reducing risk of type 2 diabetes after gestational diabetes: a qualitative study to explore the potential of technology in primary care	DOI: 10.3399/bjgp18X695297	To examine the views of females diagnosed with GD to ascertain how to improve primary care support postnatally, and the potential role of technology in reducing the risk of progression to T2DM.	Interviews	Postpartum	27 women leaving secondary care with a recent diagnosis of GD.	27	0	0	0	0	United Kingdom	Facilitators and barriers to engaging in a healthy postnatal lifestyle were identified, the most dominant being competing demands on time. Although females were generally satisfied with the secondary care they received antenatally, they felt abandoned postnatally and were uncertain what to expect from their GP in terms of follow-up and support. Females felt postnatal care could be improved by gre…
McParlin	2018	GDM - Pregnancy: Treatment and Management	Views, experience and adherence among pregnant women with gestational diabetes participating in a weight loss study (WELLBABE)	DOI: 10.1111/dme.13788	To investigate the views and experience of pregnant women newly diagnosed with gestational diabetes mellitus participating in a 1200 kcal/day diet to achieve moderate weight loss (the WELLBABE study), and to explore barriers to and facilitators of adherence.	Interviews	Pregnancy	12 women with GDM	12	0	0	0	0	United Kingdom	Participants were anxious about their diagnosis of gestational diabetes, but concerns related to dieting in pregnancy were allayed by reassurance from the research team. Participants expected health benefits, improved knowledge and support from enrolling on the study. The participants' primary motivator to diet adherence was their baby's wellbeing. Other facilitatory factors included improving th…
Meaney	2016	GDM - Pregnancy: Psychosocial Health	Women's experience of maternal morbidity: a qualitative analysis	DOI: 10.1186/s12884-016-0974-0	To explore women's experiences of maternal morbidity.	Interviews	Pregnancy & Postpartum	14 women with a maternal morbidity before, during or after birth (includes GDM and HDP)	14	0	0	0	0	Ireland	Four superordinate themes were identified: powerlessness, morbidity management, morbidity treatment and socio-behavioural responses to morbidities. Women were accepting of the uncontrollable nature of the adverse outcome experienced. While being treated for trauma, women were satisfied to relinquish their autonomy to ensure the safety of themselves and their babies. However, these events were deb…	Multiple conditions
Meloncelli	2023	GDM - Pregnancy: Screening and Diagnosis	Clinicians' perspectives on gestational diabetes screening during the global COVID-19 pandemic in Australia	DOI: 10.1111/ajo.13601	To understand clinicians' perceptions and use of COVID-19 changes to GDM screening and diagnostic recommendations in Queensland.	Interviews	Pregnancy	Seventeen interviews were conducted with the following participants: six midwives/nurses, three endocrinologists, two general practitioners, two general practitioners/obstetricians, two diabetes educators, one dietitian and one obstetrician.	0	17	0	0	0	Australia	Three themes emerged: communication and implementation, perceptions and value of evidence and diversity in perceptions of GDM screening. Overall, clinicians welcomed the rapid changes during the initial uncertainty of the pandemic, but as COVID-19 became less of a threat to the Queensland healthcare system, some questioned the underlying evidence base. In areas where GDM was more prevalent, clini…
Mensah	2019	GDM - Pregnancy: Healthcare Systems and Delivery	Nursing management of gestational diabetes mellitus in Ghana: Perspectives of nurse-midwives and women	DOI: 10.1016/j.midw.2019.01.002	1) To explore and describe the experiences of women regarding the nursing management they received after being diagnosed with GDM. 2) To explore the perceptions of nurse-midwives on their nursing management of GDM in Ghana.	Interviews	Pregnancy	7 women diagnosed with GDM 8 nurse-midwives	7	8	0	0	0	Ghana	Participants in this study reported similar issues that could assist in better management of GDM. The majority of participants indicated the need for education on GDM, but both women and nurse-midwives acknowledged that this education is hugely lacking. Participants generally felt that emotional support for women is critical and it was included in the nursing management of GDM. Both groups of par…
Michalopoulou	2024	GDM - Pregnancy: Prevention	REduced-Carbohydrate intervention for managing Obesity and Reduction of gestational Diabetes (RECORD): A randomized controlled feasibility trial	DOI: 10.1111/dom.15442	To test the feasibility and acceptability of a reduced-carbohydrate dietary program, intended to reduce the risk of gestational diabetes.	Interviews	Pregnancy	16 participants in intervention group	16	0	0	0	0	United Kingdom	Participants found the intervention acceptable, and were content with the study processes, but some reported barriers to sustained adherence, mainly pertaining to competing priorities.
Moorhead	2022	GDM - Postpartum: Breastfeeding	Is there any point in me doing this?' Views and experiences of women in the Diabetes and Antenatal Milk Expressing (DAME) trial	DOI: 10.1111/mcn.13307	To explores women's views and experiences of antenatal expressing following diabetes in pregnancy.	Interviews	Postpartum	10 women	10	0	0	0	0	Australia	Six themes: (1) learning and adapting expressing (2) feelings and sensations associated with expressing (3) support (4) dis/empowerment (5) health (6) the value of breast milk. Women had both positive and negative experiences of antenatal expressing. If health professionals are advising antenatal expressing to women, it is important they understand the range of outcomes and experiences.
Morton-Jones	2024	GDM - Postpartum: Healthcare Systems and Delivery	‘It’s so heavy on my mind’: The lived experience of diabetes in pregnancy and postpartum mother and infant lifestyle	DOI: 10.1186/s12884-024-06723-5	To determine the postpartum needs for mothers and whaanau (family) impacted by diabetes in pregnancy, to inform co-design of a new service to improve metabolic and developmental outcomes for infants.	Interviews	Postpartum	18 mothers, 1 father	18	0	1	0	0	New Zealand	Four themes described the importance of 1) Finding a balance between what is“best practice” and what is best for me, my baby and my whaanau, 2) The need for individualised and culturally appropriate care, 3) Central‑ ity of whaanau and family to the pregnancy and postpartum journey, 4) The pervasive negative impact of diabetes on taha hinegaro (well-being) beyond childbirth.
Mufdlilah	2020	GDM - Pregnancy: Treatment and Management	Mother's obstacles in managing gestational diabetes mellitus: A qualitative study	DOI: 10.36295/ASRO.2020.23942	To find out the mother's obstacles in maintaining GDM.	Interviews	Pregnancy	8 women with history with GDM	8	0	0	0	0	Indonesia	The qualitative analysis result reveals two themes, which are reaction towards GDM diagnose and GDM management problems. GDM management problem covers the difficulties during pregnancy and GDM counceling. The result of the research indicated that mothers have difficulties in controlling eating pattern and adapt with GDM, as well as the limitation of information and communication that received by …
Mufdlilah	2020	GDM - Pregnancy: Treatment and Management	Qualitative study on mother's experiences for self-management of gestational gestational diabetes mellitus	10.1186/s12905-018-0518-z	To identify the mother’s experience in GDM self management.	Interviews	Postpartum	8 women with GDM 3 midwives	8	3	0	0	0	Indonesia	Qualitative analysis resulted five themes that cover nutrition management, education, glucose monitoring, sports and medication. The results showed that pregnancy mother tried to control the eating pattern as suggested by the health-workers. The mothers should conduct routine glucose controlling, perform physical activity, such as regular walk, perform house works or pregnancy workout. The approp…		HCP
Muhwava	2018	GDM - Pregnancy: Healthcare Systems and Delivery	Policies and clinical practices relating to the management of gestational diabetes mellitus in the public health sector, South Africa - a qualitative study	DOI: 10.1186/s12913-018-3175-x	1. To explore current policies and clinical practices relating to antenatal and post-natal care for women with GDM in South Africa. 2. To explore health sector stakeholders’ perspectives on the barriers to – and opportunities for – delivering an integrated mother - baby health service that extends beyond the first week post-partum, to the infant’s first year of life.	Interviews	Pregnancy & Postpartum	2 key policy makers, including 1 health service manager from the Department of Health; 2 public health specialists and 7 clinicians working in the public health services	0	7	0	0	4	South Africa	The document review and interviews established that it is policy that health services adhere to international guidelines for GDM diagnosis and management, in addition to locally developed guidelines and protocols for clinical practice. All key informants confirmed that lack of postpartum follow-up for GDM women is a significant problem. Health systems barriers include fragmentation of care and th…		HCP, Stakeholders
Muhwava	2019	Multiple GDM - Pregnancy: Treatment and Management GDM - Postpartum: Optimising Maternal Health	Experiences of lifestyle change among women with gestational diabetes mellitus (GDM): A behavioural diagnosis using the COM-B model in a low-income setting	DOI: 10.1371/journal.pone.0225431	To explore women's lived experiences of GDM and the feasibility of sustained lifestyle modification after GDM in a low-income setting.	Mixed methods	Postpartum	35 women with history of GDM	35	0	0	0	0	South Africa	RESULTS: The results suggest that the COM-B model's concepts of capability (knowledge and skills for behaviour change), opportunity (resources for dietary change and physical activity) and motivation (perception of future diabetes risk) are relevant to lifestyle change among GDM women in South Africa. The results will contribute to the design of a postpartum health system intervention for women w…
Muhwava	2020	GDM - Pregnancy: Psychosocial Health	Perspectives on the psychological and emotional burden of having gestational diabetes amongst low-income women in Cape Town, South Africa	DOI: 10.1186/s12905-020-01093-4	To explore the lived experiences of women with GDM and the impact of GDM on their experience of pregnancy and sense of well-being	Mixed methods	Postpartum	35 women with history of GDM	35	0	0	0	0	South Africa	Women discussed the emotional and psychological burden of having GDM, highlighting (i) their initial emotional reactions to receiving a GDM diagnosis (ii) their experience of adjusting to the constraints of living with GDM (iii) their feelings of apprehension about childbirth and their maternal role (iv) their feelings of abandonment in the post-partum period once the intensive support from both …
Mukona	2017	GDM - Pregnancy: Treatment and Management	Barriers of Adherence and Possible Solutions to Nonadherence to Antidiabetic Therapy in Women with Diabetes in Pregnancy: Patients' Perspective	DOI: 10.1155/2017/3578075	To explore the barriers to adherence and possible solutions to nonadherence to antidiabetic therapy in women with diabetes in pregnancy. Antidiabetic therapy referred to diet, physical activity, and medications.	Focus groups	Pregnancy	12 women with T1DM 10 women with T2DM 6 women with GDM	28	0	0	0	0	Zimbabwe	Barriers were poor socioeconomic status, lack of family, peer and community support, effects of pregnancy, complicated therapeutic regimen, pathophysiology of diabetes, cultural and religious beliefs, and poor health care system. Possible solutions were fostering social support, financial support, and improvement of hospital services. Individualised care of women with diabetes is essential, and b…
Murray-Davis	2022	GDM - Pregnancy: Healthcare Systems and Delivery	A framework for understanding how midwives perceive and provide care management for pregnancies complicated by gestational diabetes or hypertensive disorders of pregnancy	DOI: 10.1016/j.midw.2022.103498	To explore the perspective of midwives in Ontario, Canada, and their experiences managing pregnancies affected by GDM and HDP.	Mixed methods	Pregnancy	144 survey responses from midwives 20 interviews with midwives	0	144	0	0	0	Canada	Most of the midwives’ clinical behaviours relating to GDM or HDP were in keeping with guidelines and regulatory standards set by existing provincial standards. Six theoretical domains from the TDF appeared to influence midwives’care pathway: “Internal influences” included knowledge, skills and beliefs about capabilities; while “external influences” included social/professional role and identity, …	Multiple conditions
Mutabazi	2021	Multiple GDM - Pregnancy: Healthcare Systems and Delivery GDM - Postpartum: Healthcare Systems and Delivery	Integrating gestational diabetes and type 2 diabetes care into primary health care: Lessons from prevention of mother-to-child transmission of HIV in South Africa-A mixed methods study	DOI: 10.1371/journal.pone.0245229	To assess how the Prevention of Mother to Child Transmission (PMTCT) of Human Immunodeficiency Virus (HIV) into antenatal outcomes, and how GDM screening, care, and type 2 diabetes (T2DM) prevention were integrated into PMTCT in Western Cape (WC), South Africa.	Mixed methods	Pregnancy & Postpartum	10 women with HIV and GDM 10 experts 10 health workers	10	10	0	0	10	South Africa	MTCT programmes have not yet integrated the management of NCDs, notably GDM. However, there is significant learning from the PMTCT integration experience to suggest that GDM screening and care could be successfully integrated into PMTCT and PHC during ANC and initiate initiatives for preventing or delaying T2DM in postpartum. Key research is now needed in this area of integration to evaluate its …
Mutabazi	2022	Multiple GDM - Pregnancy: Screening and Diagnosis GDM - Postpartum: Screening for Cardiometabolic Conditions	Integrating Gestational Diabetes Screening and Care and Type 2 Diabetes Mellitus Prevention After GDM Into Community Based Primary Health Care in South Africa: Mixed Method Study	DOI: 10.5334/ijic.5600	To explore women’s, health care providers’ and experts’ experiences and perspectives on current and potential integration of GDM screening and prevention of T2DM post-GDM within routine, community-based primary health care (PHC) services in South Africa.	Mixed methods	Pregnancy	35 women with GDM 15 community health care workers 18 health care providers 5 key informants	35	33	0	0	5	South Africa	Shortage of trained staff, ill-equipped clinics, socio-economic barriers and lack of knowledge were the major reported barriers to successful integration of GDM screening and postnatal T2DM prevention. Only 43% of women reported receiving advice about all four recommendations to improve GDM and decrease T2DM risk (improve diet, reduce sugar intake, physical exercise and regularly take medication)…
Nagraj	2019	GDM - Postpartum: Screening for Cardiometabolic Conditions	Women's and healthcare providers' perceptions of long-term complications associated with hypertension and diabetes in pregnancy: a qualitative study	DOI: 10.1111/1471-0528.15847	To investigates perceptions of women and healthcare providers in rural India regarding these long-term risks.	Mixed methods	Postpartum	A total of 71 participants (3 Government officials; 4 Obstetricians; 4 Primary Care Physicians; 33 CHWs (aged 29– 54 years); 24 pregnant/postpartum women (aged 20–35); and 3 laboratory technicians)	24	41	0	0	6	India	The key priority area for high-risk pregnant women was anaemia. Blood pressure measurement was routinely embedded in antenatal care; however, postpartum follow up and knowledge of the long-term complications were limited. GDM was not considered a common problem, although significant variations and challenges to GDM screening were identified. Knowledge of the long-term sequelae of GDM with regard …	Multiple conditions
Nagraj	2023	GDM - Pregnancy: Healthcare Systems and Delivery	A Mobile Clinical Decision Support System for High-Risk Pregnant Women in Rural India (SMARThealth Pregnancy): Pilot Cluster Randomized Controlled Trial	DOI: 10.2196/44362	To co-design a theory-informed intervention for CHWs to screen, refer, and counsel pregnant women at high risk of future CVD in rural India and evaluate its feasibility and acceptability.	Mixed methods	Pregnancy & Postpartum	CHWs (n=56) and pregnant or postpartum women (n=5)	5	56	0	0	0	India	The model of home-based care was feasible and acceptable for pregnant or postpartum women and CHWs, who perceived improvements in quality of care, self-efficacy, and professional recognition.	Multiple conditions
Ndwiga	2023	Multiple GDM - Pregnancy: Prevention GDM - Pregnancy: Treatment and Management	“We are competing with culture” the chasm between healthcare professionals and Australian Samoan women in the prevention and management of gestational diabetes mellitus	DOI: 10.37464/2023.402.591	To explore consumer and healthcare providers’ insight into perceptions of risk, attitudes to lifestyle behaviour change and experiences of GDM among Australian Samoan women in South Western Sydney.	Mixed methods	Pregnancy	16 women with or at risk of GDM, 18 HCP	16	18	0	0	0	Australia	There was a high concordance between Samoan women and healthcare providers’ regarding perception of risk and barriers to maintaining a healthy lifestyle. However, Samoan women reported negative interactions with healthcare providers’ that hindered their behaviour change, while healthcare providers’ reported that normalisation of diabetes, confusion of GDM with type 2 diabetes and spiritual health…
Nedergaard	2023	GDM - Postpartum: Screening for Cardiometabolic Conditions	A kind reminder—A qualitative process evaluation of women's perspectives on receiving a reminder of type 2 diabetes follow‐up screening after gestational diabetes	DOI: 10.1111/jep.13805	To explore women's perspectives on receiving an electronic reminder, and the role of reminders in both women's decision‐making and informed choice regarding participation in follow‐up screening.	Interviews	Postpartum	20 women previously diagnosed with GDM	20	0	0	0	0	Denmark	The reminder affected women's decision‐making and informed choices through a range of mechanisms. Its personalized design prompted feelings of co‐responsibility and care from the healthcare system, supported continuity in women's care pathways, and helped women bridge the gap between healthcare sectors. Women's perception of diabetes risk and the importance of follow‐up influenced their decision‐…
Neufeld	2011	GDM - Pregnancy: Psychosocial Health	Food perceptions and concerns of aboriginal women coping with gestational diabetes in Winnipeg, Manitoba	DOI 10.1016/j.jneb.2011.05.017	To describe how Aboriginal women in an urban setting perceive dietary treatment recommendations associated with gestational diabetes mellitus (GDM).	Interviews	Pregnancy	29 Aboriginal women with GDM (< 5 years) in Winnipeg, Manitoba.	29	0	0	0	0	Canada	Participants associated fear, anxiety, and frustration with GDM. Emotional reactions appeared alongside negative relationships with food and other prescribed lifestyle treatments. Collectively, these results suggested that the experience of living with GDM can be overwhelming, as suggested by some of the complex factors influencing women's perceptions and reported behaviors. Discussions indicated…
Nicholson	2016	Multiple GDM - Pregnancy: Treatment and Management GDM - Postpartum: Optimising Maternal Health	The Gestational Diabetes Management System (GooDMomS): Development, feasibility and lessons learned from a patient-informed, web-based pregnancy and postpartum lifestyle intervention	DOI: 10.1186/s12884-016-1064-z	1) To refine the GDM Management System (GooDMomS), a web-based pregnancy and postpartum behavioral intervention. 2) To assess the feasibility of the intervention.	Mixed methods	Pregnancy & Postpartum	10 women with GDM current or history (Interviews) 23 women with GDM current or history (feasilbilty testing)	33	0	0	0	0	United States	Comments from semi-structured interviews focused on: 1) usability of the on-line self-monitoring diary and tracking system 2) access to a safe, reliable social network for peer support 3) ability of prenatal clinicians to access the on-line diary for clinical management. Overall, 21 (91 %) completed the pregnancy phase. 15/21 (71 %) of participants were within the Institute of Medicine (IOM) guid…
Nicklas	2011	GDM - Postpartum: Optimising Maternal Health	Identifying postpartum intervention approaches to prevent type 2 diabetes in women with a history of gestational diabetes	DOI: 10.1186/1471-2393-11-23	1) To identify the barriers and facilitators to healthy lifestyle changes postpartum. 2) To identify the specific intervention approaches that would facilitate participation in a postpartum lifestyle intervention program.	Mixed methods	Postpartum	10 women (focus groups) 15 women (informant interview)	25	0	0	0	0	United States	Themes from the focus groups included concern about developing type 2 diabetes, barriers to changing diet, and barriers to increasing physical activity. In one focus group, women expressed frustration about feeling judged by their physicians during their GDM pregnancy. Cited barriers to lifestyle change were identified from both methods, and included time and financial constraints, childcare duti…
Nicolosi	2019	GDM - Pregnancy: Healthcare Systems and Delivery	Prenatal care satisfaction: perception of caregivers with diabetes mellitus	DOI: 10.1590/0034-7167-2018-0978	To understand the satisfaction of pregnant women with diabetes who took insulin during pregnancy and prenatal care performed through outpatient and inpatient follow-up.	Interviews	Pregnancy	30 women	30	0	0	0	0	Brazil	From the category Satisfaction, the following subcategories emerged: facilities and difficulties faced in prenatal care performed through outpatient or inpatient follow-up, demonstrating that the pregnant women were satisfied with the prenatal care offered regardless of the type of followup.
Nielsen	2012	GDM - Pregnancy: Healthcare Systems and Delivery	Health system and societal barriers for gestational diabetes mellitus (GDM) services - Lessons from World Diabetes Foundation supported GDM projects	DOI: 10.1186/1472-698X-12-33	To investigate societal and health system barriers to barriers hindering detection and treatment of GDM.	Mixed methods	Pregnancy	10 World Diabetes Foundation Project Partners	0	0	0	0	10	Denmark	Barriers to improving maternal health related to GDM nominated by project implementers included lack of trained health care providers - especially female doctors; high staff turnover; lack of standard protocols, consumables and equipment; financing of health services and treatment; lack of or poor referral systems, feedback mechanisms and follow-up systems; distance to health facility; perception…		Healthcare service provision
Nielsen	2015	GDM - Postpartum: Screening for Cardiometabolic Conditions	Reasons for women's non-participation in follow-up screening after gestational diabetes	DOI: 10.1016/j.wombi.2015.04.006	To understand women's experiences with treatment and care during pregnancy and to understand how these experiences influence participation in follow-up screening.	Interviews	Postpartum	7 women with history with GDM	7	0	0	0	0	Denmark	The women experienced lack of continuity in care between hospital departments and health sectors. We identified the following causes for low participation in follow-up screening: poor coordination, little elaboration of information, a lack of clear coordination of responsibility for follow-up screening among health care professionals and absence of focus and inclusion of their individual needs an…
Nielsen	2020	GDM - Pregnancy: Treatment and Management	"If I Don't Eat Enough, I Won't Be Healthy". Women's Experiences with Gestational Diabetes Mellitus Treatment in Rural and Urban South India	DOI: 10.3390/ijerph17093062	To investigate women's experiences with the dietary and pharmaceutical treatment for GDM in rural and urban Tamil Nadu, India.	Interviews	Pregnancy	19 women with GDM	19	0	0	0	0	India	Three overall aspects were discovered with several sub-aspects characterizing women's experiences: emotional challenges (fear and apprehension for the baby' health and struggling to accept a treatment seen as counterintuitive to being safe and healthy), interpersonal challenges (managing treatment in the near social relations and social support, and coordinating treatment with work and social lif…
Nielsen	2022	GDM - Postpartum: Screening for Cardiometabolic Conditions	Follow-up after gestational diabetes: a qualitative study of perspectives from general practices	DOI: 10.3399/BJGPO.2021.0241	To explore the perspectives of GPs and relevant staff members engaged in early detection of diabetes after gestational diabetes in order to identify barriers to and facilitators of follow-up screening.	Interviews	Postpartum	12 GPs and 6 other staff members (nurses/midwives)	0	18	0	0	0	Denmark	The following three main themes were formulated: (1) challenges of addressing women’s risk; (2) prioritisation of early detection of diabetes; and (3) system influence on clinical procedures.
Nolan	2011	GDM - Pregnancy: Psychosocial Health	The maternal experience of having diabetes in pregnancy	DOI: 10.1111/j.1745-7599.2011.00646.x	To describe the maternal experience of having type 2 or gestational diabetes in pregnancy using focus groups and individual telephone interviews.	Interviews	Pregnancy	8 women with history of GDM/ T2DM	8	0	0	0	0	United States	This phenomenological study gave voice to the women's experience with and concerns about having diabetes in pregnancy. Three primary themes emerged and were identified: (a) feeling concern for the infant related to diabetes (b) feeling concern for self related to diabetes (c) sensing a loss of personal control over their health. Subthemes for each of the primary themes were also identified. IMPLI…
North	2022	GDM - Pregnancy: Healthcare Systems and Delivery	Health professionals' views and experiences around the dietary and lifestyle management of gestational diabetes in New Zealand	DOI: 10.1111/1747-0080.12719	To investigate New Zealand health professionals' views and experiences around the dietary and lifestyle management of gestational diabetes.	Interviews	Pregnancy	27 health professionals (13 diabetes dietitians, 8 specialist diabetes midwives, 2 community midwives, 1 antenatal clinic midwife, 1 obstetrician and 2 endocrinologists)	0	27	0	0	0	New Zealand	Themes were organised into three central domains: (a) Social and cultural barriers (b) Service provision (c) Nutrition advice. Enabling themes included professional collaboration, innovation and creating trusting and supportive environments. Key barriers identified included accessibility, cultural barriers, overwhelmed service, fragmentation and conflicting information and nutrition resource gaps.		HCP
Nur Suraiya	2016	GDM - Pregnancy: Healthcare Systems and Delivery	Perspectives of Healthcare Professionals and Patients on Management of Gestational Diabetes Mellitus: A Qualitative Study in Negeri Sembilan, Malaysia	https://www.researchgate.net/publication/306400677	To identify the problems faced by healthcare professionals in the management of GDM and the patients' perspectives as well.	Mixed methods	Pregnancy	16 HCP (doctors, dietiticians, diabetes educators, nurses) 13 women with GDM	13	16	0	0	0	Malaysia	Five emergent themes consisting of views from both groups of subjects were identified. They were (1) perceived patients' non-adherence to medical advice versus patients' own negligence; (2) poor appetite control versus patients' poor temptation control (3) patients' lack of knowledge versus confusing information provided by healthcare staff (4) patients 'giving up' versus being in a non-supportiv…		HCP
O'Dea	2015	GDM - Postpartum: Optimising Maternal Health	Can the onset of type 2 diabetes be delayed by a group-based lifestyle intervention in women with prediabetes following gestational diabetes mellitus (GDM)? Findings from a randomized control mixed methods trial	DOI: 10.1155/2015/798460	To evaluate a 12-week group-based lifestyle intervention programme for women with prediabetes following gestational diabetes (GDM).	Mixed methods	Postpartum	17 women with GDM (interviews)	17	0	0	0	0	United Kingdom	While the impact of the intervention on objective health measures is equivocal, for many women who completed the intervention, it had a meaningful and positive impact on their psychosocial health. Simply making the decision to partake in the intervention was empowering to the women as this represented a decision to prioritise their own health needs alongside the needs of their families and provid…
Offomiyor	2022	GDM - Pregnancy: Treatment and Management	Exploring the Knowledge, Attitude, and Practices of Healthy Pregnant Women Towards Gestational Diabetes Mellitus in Nigeria	DOI: 10.1177/10497323221139105	This study was aimed at researching the insight of healthy pregnant women regarding GDM, uncovering the habits they engage in that increase their chances of developing the ailment and exploring the content of GDM information delivered by prenatal nurses during ANC.	Interviews	Pregnancy	20 women with GDM	20	2	0	0	0	Nigeria	Three major themes emerged from the study: Awareness of GDM, Causes of GDM, and Prevention of GDM.
Ogunwole	2023	GDM - Postpartum: Optimising Maternal Health	Health Experiences of African American Mothers, Wellness in the Postpartum Period and Beyond (HEAL): A Qualitative Study Applying a Critical Race Feminist Theoretical Framework	DOI: 10.3390/ijerph20136283	The objective of this study is to explore the cultural, social, and historical factors that affect postpartum primary care utilization among Black women with cardiometabolic risk factors and to identify the needs, barriers, and facilitators that are associated with it.	Interviews	Postpartum	18 women at risk	18	0	0	0	0	United States	(1) The enduring influence of structural racism, (2) personally mediated racism in healthcare and beyond, (3) sociocultural beliefs about preventative healthcare, (4) barriers to postpartum care transitions, such as education and multidisciplinary communication, (5) facilitators of postpartum care transitions, such as patient–provider relationships and continuity of care, and (6) postpartum healt…	Multiple conditions
O'Reilly	2019	GDM - Postpartum: Optimising Maternal Health	Health-e mums: Evaluating a smartphone app design for diabetes prevention in women with previous gestational diabetes	DOI: 10.1111/1747-0080.12461	To evaluate a pilot smartphone app developed from an evidence-based diabetes prevention program specifically for women with previous gestational diabetes mellitus using a series of focus groups to explore the app functionality and messaging.	Focus groups	Postpartum	26 women with history of GDM	26	0	0	0	0	Australia	Focus group participants identified diabetes screening confusion and a need for personalisation as subthemes within the app functionality theme. The user-experience exploration found generally positive findings but participants had mixed responses to the utility of video segments and applying milestones relating to diabetes prevention guidelines.		M-Health
O'Reilly	2022	GDM - Postpartum: Healthcare Systems and Delivery	Implementing primary care diabetes prevention for women with previous gestational diabetes: a mixed-methods study	DOI: 10.1093/fampra/cmac022	To unpack the GP factors and understand the mechanisms that explain why a diabetes prevention intervention for this population succeeds or fails.	Mixed methods	Postpartum	15 GP's	0	15	0	0	0	Australia	The intervention doubled screening rates (26%-61%) and 1-in-10 women received a diabetes prevention planning consultation. Critical improvement factors were: mothers being seen as participants in the quality improvement work; staff collectively building care strategies; staff taking a long-term care of a community perspective rather than episodic service delivery; and feedback processes being pro…
Ortenblad	2021	GDM - Postpartum: Optimising Maternal Health	Women's perspectives on motivational factors for lifestyle changes after gestational diabetes and implications for diabetes prevention interventions	DOI: 10.1002/edm2.248	To explore motivational factors for lifestyle changes among women with a history of GDM and their suggestions for preventive programs.	Focus groups	Pregnancy & Postpartum	32 women with history of GDM	32	0	0	0	0	Denmark	The women reacted with anxiety about their GDM diagnosis and experienced persistent concerns about the consequences of GDM. They were highly motivated to take preventive initiatives, but faced major adherence challenges. The demotivating factors were lack of time and resources, too little family involvement, lack of knowledge and social norms that may obstruct healthy eating. A powerful motivatio…
Oster	2014	GDM - Pregnancy: Psychosocial Health	Diabetes in Pregnancy Among First Nations Women	DOI: 10.1177/1049732314545089	To gain insight into the dramatic differences in rates of diabetes in pregnancy, and outcomes of such pregnancies, between Canadian women of First Nations descent and women in the general population.	Interviews	Postpartum	12 First Nations women	12	0	0	0	0	Canada	The experience of diabetes in pregnancy is one wrought with difficulties but balanced to some degree by positive lifestyle changes. Having a strong support system (family, health care, cultural/community, and internal support) and the necessary resources (primarily awareness/education) allows women to take some control of their health.		Indigenous
Ottesen	2022	GDM - Postpartum: Healthcare Systems and Delivery	Potential improvements to women's care pathways after gestational diabetes: a qualitative study	DOI: 10.1177/20571585221100237	To explore Danish health professionals' experiences of the challenges in the care pathway for women with prior gestational diabetes, the obstacles to continuity of care, and the possibility of better preventing type 2 diabetes.	Interviews	Postpartum	12 HCP	0	12	0	0	0	Denmark	The analysis produced five main categories: ‘Lack of information sharing between health professionals and healthcare delivery systems’, ‘Lack of coordination between health professionals and healthcare delivery systems’, ‘Health professionals as resources to ensure continuity of care’, ‘Barriers to enhanced continuity in women’s care pathways’ and ‘Opportunities to support enhanced continuity of …
Oxlad	2023	GDM - Pregnancy: Treatment and Management	The Complexities of Managing Gestational Diabetes in Women of Culturally and Linguistically Diverse Backgrounds: A Qualitative Study of Women’s Experiences	DOI: 10.3390/nu15041053	To explore women’s perspectives and experiences concerning how culture impacts the lifestyle management of gestational diabetes mellitus (GDM) in women of culturally and linguistically diverse (CALD) backgrounds.	Mixed methods	Postpartum	33 post-partum women (18 individual interviewees and 15 focus group participants) with GDM	33	0	0	0	0	Australia	Three themes were generated: “cultural beliefs and obligations impact lifestyle management of gestational diabetes”, which describes how some cultures lack awareness about GDM, and modifications or restrictions were viewed as depriving the infant, but sometimes adaptions could be made so that a culturally appropriate meal was suitable for GDM management; “the relationship between cultural foods a…
Oza-Frank	2018	Multiple GDM - Pregnancy: Healthcare Systems and Delivery GDM - Postpartum: Psychosocial Health	Healthcare Experiences of Low-Income Women with Prior Gestational Diabetes	DOI: 10.1007/s10995-018-2489-y	To describe the healthcare experiences of a diverse, low-income sample of women with prior GDM, including their suggestions for improving care.	Focus groups	Postpartum	African American, Hispanic, and Appalachian women who were diagnosed with GDM within the past 10 years. Total participants not reported	0	0	0	0	0	United States	Three broad themes were identified around barriers to GDM care, management, and follow-up: (1) communication issues (2) personal and environmental barriers (3) type and quality of healthcare. Many women felt communication with their provider could be improved, including more education on the severity of GDM, streamlining information to be less overwhelming, and providing additional support throug…	Total participants not reported
Ozdemir	2022	GDM - Pregnancy: Treatment and Management	Gestational diabetes mellitus among women athletes in Turkey: a case of women sports health	DOI: 10.15366/rimcafd2022.88.1.22	To conduct screening tests of women athletes suffering from gestational diabetes mellitus in Turkey.	Interviews	Pregnancy	10 female athletes with GDM	10	0	0	0	0	Turkey	The results showed that the pregnant women athletes did not have proper health-related guidelines and often faced issues in managing their diet and exercise regime.
Pace	2020	GDM - Postpartum: Optimising Maternal Health	Preventing diabetes after pregnancy with gestational diabetes in a Cree community: An inductive thematic analysis	DOI: 10.1136/bmjdrc-2020-001286	To understand the perspectives of Cree women with prior GDM living in northern Quebec, where over a quarter of pregnancies are complicated by GDM.	Interviews	Postpartum	13 Cree women with history of GDM	13	0	0	0	0	Canada	Among the 13 mothers interviewed, some success with health behavior changes during pregnancy was reported but there were difficulties postpartum resulting from time constraints, costs of healthy foods, discomfort at the gym related to not being perceived as athletic, and safety concerns. They acknowledged the existence of programs addressing T2DM prevention in their community but did not particip…		Indigenous
Paez	2014	GDM - Postpartum: Screening for Cardiometabolic Conditions	Understanding why some women with a history of gestational diabetes do not get tested for diabetes	DOI: 10.1016/j.whi.2014.04.008	To explore what helps and what hinders women to obtain recommended testing.	Mixed methods	Postpartum	22 women with history of GDM	22	0	0	0	0	United States	Of the 139 women, 21 women (15%) did not complete recommended diabetes testing. From the survey data, women who visited a primary care provider had 72% (95% CI, 0.09-0.83) lesser odds of not having been tested. From the qualitative interviews, difficulty fitting testing around work and caregiver demands were the most common reasons for not testing. Untested women interpreted providers' reassuranc…
Parsons	2018	GDM - Pregnancy: Treatment and Management	Experiences of gestational diabetes and gestational diabetes care: a focus group and interview study	DOI: 10.1186/s12884-018-1657-9	To explore the experiences of GDM and GDM care for a group of women attending a large diabetes pregnancy unit in southeast London, UK, in order to improve care.	Mixed methods	Postpartum	35 women (focus groups) 15 women (interviews)	50	0	0	0	0	United Kingdom	We identified seven themes: the disrupted pregnancy, projected anxiety, reproductive asceticism, women as baby machines, perceived stigma, lack of shared understanding and postpartum abandonment. These themes highlight the often distressing experience of GDM. While most women were grateful for the intensive support they received during pregnancy, the costs to their personal autonomy were high. Wo…
Parsons	2019	GDM - Postpartum: Optimising Maternal Health	A qualitative study exploring women's health behaviours after a pregnancy with gestational diabetes to inform the development of a diabetes prevention strategy	DOI: 10.1111/dme.13794	To inform targeted interventions for women with gestational diabetes mellitus (GDM) by exploring the factors that influence their health behaviours and their preferences for lifestyle support.	Mixed methods	Postpartum	35 women (focus groups) 15 women (interviews)	50	0	0	0	0	United Kingdom	Eight themes relating to factors influencing health behaviour were identified: psychological legacy of pregnancy, relationships with healthcare professionals, physical impacts of pregnancy, social support and cultural norms, life-scheduling, understanding and risk perception, appetite regulation, and prioritization of the baby. The women’s recommendations for intervention components included addr…
Payne	2025	GDM - Pregnancy: Healthcare Systems and Delivery	Exploring the experiences of women and people with diabetes in pregnancy in metropolitan and rural Australia: a national survey	DOI: 10.1186/s12884-024-07093-8	To explore ways to improve healthcare delivery from the perspectives of those who had previously been diagnosed with DIP in Australia.	Surveys	Postpartum	409 women provided responses to open ended questions	409	0	0	0	0	Australia	There were 668 survey responses, with 409 responding to the open-ended qualitative survey question/s. 71.6% of respondents were metropolitan and 27.6% lived rurally. A total of 31 codes were established from the open-ended responses, with the five overarching themes of ‘quality of care’, ‘practice & communication’, ‘individual’s experience’, ‘access’ and ‘burden of care’ identified. The most freq…
Pennington	2017	GDM - Postpartum: Healthcare Systems and Delivery	Improving follow-up care for women with a history of gestational diabetes: perspectives of GPs and patients	DOI: 10.1071/PY15177	To investigates factors influencing women's engagement with diabetes preventative care after a pregnancy with gestational diabetes (GDM) from the perspectives of GPs and women and explores the role of the GP in that care.	Interviews	Postpartum	16 women with history of GDM 18 GPs	16	18	0	0	0	Australia	Three themes were identified: (1) advice and testing; (2) role of the GP; (3) barriers and enablers to care. Significant consensus about the role of the GP and barriers and enablers to care existed. Both groups believed post GDM follow-up is best done by GPs and suggested recall and reminders would improve care. GPs gave consistent exercise advice, but lacked consensus on follow-up testing, dieta…
Perrson	2009	GDM - Pregnancy: Psychosocial Health	‘From stun to gradual balance’– women’s experiences of living with gestational diabetes mellitus.	DOI: 10.1111/j.1471-6712.2009.00735.x	To describe pregnant women’s experiences of acquiring and living with GDM during pregnancy.	Interviews	Pregnancy	10 women with GDM	10	0	0	0	0	Sweden	‘From stun to gradual balance’ emerged as the core category, encompassing of the categories ‘Struck by lightning’, ‘Having a personal responsibility’, ‘Being under surveillance’, ‘Struggling for protection’, ‘Feeling socially apart’, ‘Being sufficiently supported’, ‘Changing the self-image’, ‘Adapting to a new situation’ and ‘Waiting for the ‘Moment of truth’’. Our findings indicated that the dia…
Perrson	2011	GDM - Pregnancy: Treatment and Management	"Mission impossible"? Midwives' experiences counseling pregnant women with gestational diabetes mellitus	DOI: 10.1016/j.pec.2010.06.008	To explored the experiences of midwives providing antenatal care and counseling to pregnant women with gestational diabetes mellitus (GDM).	Interviews	Pregnancy	12 midwives	0	12	0	0	0	Sweden	The emerging core category was 'Balancing fear of failure'. The unexpected disease increased the demands and the pressure. Three major conflicting situations were revealed. The midwives believed they were obligated to monitor and control the pregnancy, to initiate and motivate the necessary changes in lifestyle and provide empowering relationships with their patients. The fear of failure with the…
Persson	2012	GDM - Pregnancy: Healthcare Systems and Delivery	Dealing with ambiguity'- the role of obstetricians in gestational diabetes mellitus	DOI: 10.1111/j.1600-0412.2011.01240.x	To explore obstetricians' experiences of management of pregnant women with gestational diabetes mellitus.	Interviews	Pregnancy	17 obstetricians providing maternal health care to pregnant women diagnosed with gestational diabetes mellitus	0	17	0	0	0	Sweden	The overall theme describing the experiences of the obstetricians was labeled 'Dealing with ambiguity'. This ambiguity permeated all aspects of working as an obstetrician within the maternal health care; the role of the obstetrician, the context of organization, the multifaceted maternal and fetal interests to balance, and lack of consensus, recommendations and evidence-based knowledge. The study…
Pham	2024	GDM - Pregnancy: Psychosocial Health	‘No matter what time of day’: The value of joining Facebook groups supporting women's self‐management of gestational diabetes mellitus	DOI: 10.1111/hex.14082	To explore motivations for joining GDM Facebook groups and the perceived value and benefits of such spaces.	Surveys	Pregnancy	306 responses to free text question from women in GDM Facebook group	306	0	0	0	0	Australia	A total of 340 women responded to the survey, with 306 (90%) tendering their motivations to join a GDM Facebook group. Their answers were classified into six categories: peer support; information and practical advice; lived experiences; community; a safe place to ask questions and being recommended. The most commonly reported benefits of membership were ‘reading about food ideas’ and ‘finding hel…
Pham	2025	GDM - Pregnancy: Psychosocial Health	Women’s views about online communities for gestational diabetes mellitus: A qualitative interview study	DOI: 10.1016/j.midw.2024.104280	To examine women’s experiences of GDM online communities on Facebook, their motivations for participation, and perceptions of dynamics within the community.	Interviews	Pregnancy & Postpartum	28 women in GDM Facebook group	28	0	0	0	0	Australia	From our thematic analysis of the interview data, four themes were identified from participants’ views about GDM online communities: ‘A safe community’ encapsulated a desire to be connected with others having similar experiences in a non-judgmental space; ‘A supportive and informative group’ concerned the need for, and giving of, support, and gaining knowledge; ‘An adjunct to healthcare’ referred…
Poth	2013	GDM - Pregnancy: Prevention	Pregnant women's knowledge about the prevention of gestational diabetes mellitus: A qualitative study	DOI: 10.12968/bjom.2013.21.10.692	To explore the 'knowledge' of at-risk pregnant women about the role of lifestyle and diet in the prevention of GDM.	Interviews	Pregnancy	6 women	6	0	0	0	0	Australia	Four broad themes emerged from the study: knowledge of GDM; effect of GDM on mother and baby; diet and exercise as part of a healthy lifestyle; and prevention of GDM. These findings indicated a range of gaps in the women's understanding of how lifestyle and diet can reduce the risk of GDM. Gaps included misconceptions about the cause of GDM, an incomplete understanding of lifestyle risk factors, …
Potzel	2021	GDM - Postpartum: Optimising Maternal Health	A Smartphone App (TRIANGLE) to Change Cardiometabolic Risk Behaviors in Women Following Gestational Diabetes Mellitus: Intervention Mapping Approach	DOI: 10.2196/26163	To systematically plan and develop a theory- and evidence-based mHealth intervention to change cardiometabolic risk behaviors in women during the first 5 years post-GDM that meets women's expected standards of commercial health apps.	Mixed methods	Postpartum	11 women with history of GDM (3 - 5 years)	11	0	0	0	0	Germany	The novel TRIANGLE app is among the first self-paced smartphone apps for individual habit change in the 3 lifestyle areas of physical activity, nutrition, and psychosocial well-being. The 3 core features-a challenge system, human coaching, and a library-address 11 behavioral determinants with 39 behavior change methods to support lifestyle changes. Participants in the user study showed a high acc…
Qian	2022	GDM - Postpartum: Breastfeeding	How breastfeeding behavior develops in women with gestational diabetes mellitus: A qualitative study based on health belief model in China	DOI: 10.3389/fendo.2022.955484	To explore the experience of disease among mothers with GDM and how they develop feeding behaviors.	Interviews	Postpartum	16 mothers no more than 6 months postpartum with GDM	16	0	0	0	0	China	Nine themes were identified, including: 1) GDM diagnosis and severity; 2) information searching and GDM knowledge;3) GDM management; 4) perceived susceptibility of future diabetes;5) perceived severity of future diabetes;6) perceived benefits of breastfeeding;7) perceived barriers of breastfeeding;8) decision making process of feeding and social support. Generally, mothers with GDM lack reliable …
Rafii	2017	GDM - Postpartum: Screening for Cardiometabolic Conditions	Procrastination as a key factor in postpartum screening for diabetes: A qualitative study of Iranian women with recent gestational diabetes	DOI: 10.5812/ircmj.44833	To conduct an in-depth exploration of the experiences of Iranian women with recent GDM in the process of diabetes screening.	Interviews	Postpartum	22 women with recent GDM	22	0	0	0	0	Iran	Three main categories were extracted as postpartum diabetes screening process in women with a recent GDM: to be aware, to be sensitive, and to perceive severity of the threat. Also, the outcomes have been classified into 4 levels: selective screening, accidental screening, primary lack of screening, and secondary lack of screening. In our study, the participants had a range of procrastination in …
Rafii	2017	GDM - Postpartum: Screening for Cardiometabolic Conditions	Barriers to postpartum screening for type 2 diabetes: a qualitative study of women with previous gestational diabetes	DOI: 10.11604/pamj.2017.26.54.11433	To explore the experiences of Iranian women with recent GDM on barriers of postpartum screening for diabetes.	Interviews	Postpartum	22 women with recent GDM	22	0	0	0	0	Iran	Themes and sub-themes that illustrated the barriers to postpartum diabetes screening were: inadequate education (about developing diabetes in the future, implementation of the screening, and glucometer validity in diagnosis of diabetes), perceiving the screening as difficult (feeling comfortable with the glucometer, poor laboratory conditions, issues related to the baby/babies, and financial prob…
Rasekaba	2021	GDM - Pregnancy: Healthcare Systems and Delivery	Women, clinician and IT staff perspectives on telehealth for enhanced gestational diabetes mellitus management in an Australian rural/regional setting	DOI: 10.22605/RRH5983	To identify the profiles of women accessing care for GDM in a large regional hospital with a rural catchment in Victoria, Australia as well as gain insight into the views of the women with GDM, clinicians and IT staff on the acceptability and feasibility of a GDM telehealth in this setting.	Mixed methods	Pregnancy	9 patients 3 clinical staff 2 IT service staf	9	3	0	0	2	Australia	Telehealth was viewed favourably by women and staff, with many perceived benefits identified around mitigating challenges of accessing care, and service capacity and provision. Concerns were raised around potential costs incurred by women and health services in accessing telehealth initiatives. Staff highlighted that moderation of workloads and coordination of telehealth services would be essenti…		M-Health, HCP, Stakeholders
Ray	2022	GDM - Pregnancy: Healthcare Systems and Delivery	“You’re a ‘high-risk’ customer”: A qualitative study of women’s experiences of receiving information from health professionals regarding health problems or complications in pregnancy	DOI: 10.1016/j.wombi.2021.12.002	To explore women’s experiences of receiving information about pregnancy complications from healthcare providers and their interactions with multiple professionals and services during pregnancy.	Interviews	Pregnancy	20 women experiencing pregnancy complications (7 with GDM)	7	0	0	0	0	Australia	Women had a range of reactions to their diagnoses, including concern for their baby, for themselves and for their labour. Most women reported that communication with healthcare providers was distressing, they were not listened to and staff used insensitive, abrupt language. Women were also distressed by delays in education, receiving contradictory information and having to repeatedly share their …
Razee	2010	GDM - Postpartum: Psychosocial Health	Beliefs, barriers, social support, and environmental influences related to diabetes risk behaviours among women with a history of gestational diabetes	DOI: 10.1071/he10130	To explore the beliefs, attitudes, social support, environmental influences and other factors related to diabetes risk behaviours among Arabic, Cantonese/Mandarin, and English speaking women with recent GDM.	Interviews	Postpartum	57 women (interviews)	57	0	0	0	0	Australia	Mental distress, role perceptions, social support and cultural expectations were major issues related to women's struggles to find the right balance between the large proportion of household and child care responsibilities and leading a healthy lifestyle. CONCLUSION: Women's ability to follow a healthy lifestyle is embedded in their psychological wellbeing and the social and cultural context of t…
Reid	2018	GDM - Postpartum: Optimising Maternal Health	The experience of gestational diabetes for indigenous Māori women living in rural New Zealand: qualitative research informing the development of decolonising interventions	DOI: 10.1186/s12884-018-2103-8	To investigate the experience of GDM amongst a sub-sample Māori women, enrolled in a larger pilot study designed to improve T2DM outcomes. The secondary aim was to develop potential solutions to the challenges identified by participants.	Interviews	Postpartum	10 women	10	0	0	0	0	New Zealand	Intergenerational experiences informed perceptions that GDM was an inevitable heritable illness that “just runs in the family.” The cumulative effects of deprivation and living with GDM compounded the complexities of participant’ lives including perceptions of powerlessness and mental health deterioration. Missed opportunities for health services to detect and manage diabetes had ongoing health c…		Indigenous
Risa	2015	GDM - Pregnancy: Healthcare Systems and Delivery	Norwegian nurse-midwives’ perspectives on the provision of antenatal diabetes care in an outpatient setting: A qualitative study	DOI: 10.1016/j.wombi.2015.01.013	To explore the perspectives and experiences of eight Norwegian nurse-midwives regarding the provision of the midwifery aspect of an antenatal consultation as part of the diabetes specialist team.	Interviews	Pregnancy	8 midwives	0	8	0	0	0	Norway	Three main themes were developed: ‘‘Approaching the women as persons in order to frame strengths and normalcy’’, ‘‘Managing different tasks judiciously’’ and ‘‘Balancing conflicting values’’. Some of the barriers were found to be related to the organisation of care, such as short timeframes with a medical focus, which overshadowed or forced the normalcy aspects of childbearing into the background…		HCP
Rivers	2020	GDM - Postpartum: Optimising Maternal Health	Adapting a Family-Focused Diabetes Prevention Program for a Federally Qualified Health Center: A Qualitative Report	DOI: 10.1177/0145721719897587	To explore the needs of high-risk Latinx/Hispanic women with a history of gestational diabetes who were patients at a Federally Qualified Health Center (FQHC) in anticipation of a future family-based program.	Focus groups	Postpartum	39 Latino/Hispanic women with history of GDM	39	0	0	0	0	United States	All participants had a family member with diabetes and worried about their and their immediate family members' risk for developing the disease. The possible benefits of participating in a lifestyle prevention program were universally recognized, but multiple barriers to participation were described, including scheduling conflicts, access to childcare, transportation, and the need to involve addit…
Roberts	2021	GDM - Pregnancy: Healthcare Systems and Delivery	Women's engagement, views and experiences of postnatal follow-up after gestational diabetes mellitus in pregnancy	DOI: 10.1016/j.midw.2021.103043	To explore women's engagement, views and experiences of postnatal care following Gestational Diabetes Mellitus in the United Kingdom.	Mixed methods	Postpartum	31 women from England/Wales	31	0	0	0	0	United Kingdom	Some respondents indicated positive postnatal experiences following Gestational Diabetes Mellitus (such as good family support) with effective communication by some healthcare teams and screening coinciding with engagement with the routine six week follow-up appointment. Overall, findings indicated a general dissatisfaction with the care provided, mostly due to the inconsistency of information an…
Roesler	2024	Multiple GDM - Pregnancy: Psychosocial Health GDM - Pregnancy: Healthcare Systems and Delivery	The experiences of individuals who have had gestational diabetes: A qualitative exploration	DOI: 10.1111/dme.15374	To qualitatively explore the experiences of individuals with Gestational Diabetes Mellitus (GDM) in Australia, and to recognise opportunities for leveraging digital health to enhance the support of GDM management.	Surveys	Postpartum	815 women with prior GDM provided meaningful response to open ended questions	815	0	0	0	0	Australia	At a system level, themes related to (1) accessibility of care including the value of digital health and the inflexible or inconsistent perception of the (2) implementation of guidelines. At an interpersonal level, themes covered the need for adequate (3) health information provision, and (4) supportive care, as well as highlighting (5) experiences of stigma including a desire for greater awarene…
Rolim de Holanda	2012	GDM - Pregnancy: Treatment and Management	Knowledge of Pregnant Women About Gestational Diabetes Mellitus	DOI: 10.5205/reuol.2255-18586-1-LE.0607201218	To identify the knowledge of pregnant women with gestational diabetes mellitus about their illness and selfcare measures for therapeutic follow-up.	Interviews	Pregnancy	10 women	10	0	0	0	0	Brazil	Two categories emerged: Knowledge of pregnant women about gestational diabetes and knowledge about self-care measures for therapeutic follow-up. Pregnant women showed superficial knowledge about the gestational diabetes and reported difficulties in the dietotherapy follow-up and practice of physical activity, which can influence the promotion of self-care, treatment and control of the disease.
Ruby	2024	GDM - Pregnancy: Screening and Diagnosis	A Social-Ecological Model Exploring Gestational Diabetes Mellitus Screening Practices Among Antenatal Health Care Providers	DOI: 10.1177/10901981241232651	To explore the views of antenatal providers regarding their practices of, and counseling experiences on the topic of, GDM screening in Ontario.	Interviews	Pregnancy	22 healthcare workers (6 family physicians, 10 midwives, 6 obstetricians)	0	22	0	0	0	Canada	Using the social-ecological theory, we created a model outlining four contextual levels that shaped the experiences of GDM counseling and screening: Intrapersonal factors included beliefs, knowledge, and skills; interpersonal factors characterized the patient-provider interactions; organizational strengths and challenges shaped collaboration and health services infrastructure; and finally, guidel…
Safiee	2023	GDM - Pregnancy: Healthcare Systems and Delivery	Baseline Perceptions of Women With Gestational Diabetes Mellitus and Health Care Professionals About Digital Gestational Diabetes Mellitus Self-Management Health Care Technologies: Interview Study Among Patients and Health Care Professionals	DOI: 10.2196/51691	To establish how perceptions about GDM self-management technology have changed owing to the pandemic restrictions and experience of using such technology.	Interviews	Pregnancy & Postpartum	26 participants (7 health professionals, 18 women with GDM, 1 postpartum women with previous GDM)	19	7	0	0	0	United Kingdom	Phase 1 identified 3 themes from the interviews with women with GDM: fitting with women’s lifestyle constraints, technology’s design not meeting women’s needs, and optimizing the technology’s design to meet women’s needs. Overall, 3 themes were derived from the interviews with HPs: optimizing the technology’s design to improve the quality of care, technology to support women’s independence, and l…
Sahu	2021	GDM - Pregnancy: Healthcare Systems and Delivery	Health care professionals’ perspectives on screening and management of gestational diabetes mellitus in public hospitals of South India – a qualitative study	DOI: 10.1186/s12913-021-06077-0	To explore the perspectives of healthcare providers regarding the barriers from the health system context that restrict the timely screening and effective management of GDM.	Interviews	Pregnancy	6 HCP (4 nurses and 2 obstetricians)	0	6	0	0	0	India	Health care providers identified delayed visits to public hospitals and stress on household-level responsibilities as barriers at the individual level for GDM screening. Also, migration of pregnant women to their natal homes during first pregnancy is a cultural barrier in addition to health system barriers such as unmet nurse training needs, long waiting hours, uneven power dynamics, lack of foll…		HCP
Sandsaeter	2019	GDM - Postpartum: Optimising Maternal Health	Preeclampsia, gestational diabetes and later risk of cardiovascular disease: Women's experiences and motivation for lifestyle changes explored in focus group interviews	DOI: 10.1186/s12884-019-2591-1	To explore women's experiences with PE and/or GDM, and their motivation and need for information and support to achieve lifestyle changes.	Focus groups	Pregnancy	17 women with prior PE and/or GDM	17	0	0	0	0	Norway	We identified six themes: Trivialization of the diagnosis during pregnancy; Left to themselves to look after their own health; The need to process the shock before making lifestyle changes (severe PE); A desire for information about future disease risk and partner involvement; Practical solutions in a busy life with a little one, and; Healthcare professionals can reinforce the turning point. The …	Multiple conditions
Shang	2021	GDM - Postpartum: Optimising Maternal Health	Chinese women's attitudes towards postpartum interventions to prevent type 2 diabetes after gestational diabetes: a semi-structured qualitative study	DOI: 10.1186/s12978-021-01180-1	To explore Chinese women’s perspectives, concerns and motivations towards participation in early postpartum interventions and/or research to prevent the development of T2DM after a GDM affected pregnancy.	Mixed methods	Pregnancy & Postpartum	20 women (16 postpartum, 4 pregnant)	20	0	0	0	0	China	Most women held positive attitudes towards participating in T2DM screening, and were willing to participate in postpartum interventions to prevent T2DM through lifestyle change or mHealth interventions. Women were less likely to agree to pharmacological intervention, unless they had family members with diabetes or needed medication themselves during pregnancy. We identifed seven domains infuencin…		M-Health
Sharma	2019	GDM - Postpartum: Screening for Cardiometabolic Conditions	The low-risk perception of developing type 2 diabetes among women with a previous history of gestational diabetes: a qualitative study	DOI: 10.1002/pdi.2204	To explore the risk perceptions, health beliefs and behaviours of women with a previous history of gestational diabetes mellitus (GDM).	Interviews	Postpartum	7 women with prior GDM	7	0	0	0	0	United Kingdom	Participants had a low-risk perception of the future risk of developing diabetes. Some believed that their risk was the same as that of any other woman without a history of GDM, and some other participants were not aware of the risk at all and perceived GDM as a temporary health condition with no long-term risks. Participants showed some understanding of a healthy lifestyle in general. However, m…
Sharma	2021	GDM - Postpartum: Healthcare Systems and Delivery	Understanding mechanisms behind unwanted health behaviours in Nordic and South Asian women and how they affect their gestational diabetes follow-ups: A qualitative study	DOI: 10.1111/dme.14651	To advance the knowledge regarding the mechanisms behind suboptimal follow-up in the Nordic and South Asian women with previous GDM by comparing: 1) their experiences 2) health and disease perceptions 3) barriers to and facilitators of health-promoting behaviours.	Focus groups	Postpartum	28 women with history of GDM (1-3 years)	28	0	0	0	0	United Kingdom	Five main themes were identified: lack of resilience, emotional distress, 'caught between a rock and a hard place', postpartum abandonment and insufficient guidance. The key determinants of the maintenance of unwanted health behaviours after GDM were consistent across the ethnic groups. Although the importance of a culturally sensitive approach was emphasised, it appeared secondary to the need fo…
Shipton	2023	GDM - Pregnancy: Screening and Diagnosis	Gestational diabetes screening from the perspective of consumers: Insights from early in the COVID-19 pandemic and opportunities to optimise experiences	DOI: 10.1111/ajo.13600	To explore women's perspectives and understanding of GDM screening and diagnosis comparing the modified COVID-19 recommendations to standard GDM screening and diagnostic practices.	Mixed methods	Postpartum	29 women were interviewed, additional 19 provided survey responses (women who had undergone GDM testing in at least two pregnancies, including during COVID) 45% of interviewed and 26% of surveyed women had been diagnosed with GDM before	48	0	0	0	0	Australia	Seven themes were determined: (1) information provision from clinicians; (2) acceptability of GDM screening; (3) individualisation of GDM screening methods; (4) safety nets to avoid a missed diagnosis; (5) informed decision making; (6) women want information and evidence; and (7) preferred GDM screening methods for the future.
Shrestha	2024	GDM - Pregnancy: Screening and Diagnosis	Oral Glucose Tolerance Test for Universal screening for Gestational Diabetes Mellitus	DOI: 10.33314/jnhrc.v22i01.4905	We aimed to elicit feasibility to diagnosis GDM at resource limited setting.	Interviews	Pregnancy	6 healthcare providers	0	6	0	0	0	Nepal	In-depth Interviews showed Auxiliary Nurse, Midwives enthusiasts on implementing tests for Gestational Diabetes Mellitus and to continue what has been learnt in training. Some challenges; clients hesitate to stay 2 hours at facilities due to unavailability of transport and household work. Oral Glucose Tolerance Test trained Auxiliary Nurse, Midwives seem more confident in counselling and conducti…
Siad	2018	GDM - Pregnancy: Psychosocial Health	Understanding the Experiences of East African Immigrant Women With Gestational Diabetes Mellitus	DOI: 10.1016/j.jcjd.2018.01.013	To provide an exploratory, qualitative account of a GDM diagnosis and the experiences of diabetes care by East African (EA) immigrant women.	Interviews	Pregnancy	10 EA immigrant women with GDM	10	0	0	0	0	Canada	EA immigrant women had varied experiences related to GDM. Thematic analysis revealed the negative impact of GDM diagnoses on women, including the burdens of self-care, fear, community influences and cultural and financial barriers. The positive impacts of the experience of diagnosis noted were primarily in the empowerment to make healthful behaviour changes.		Immigrant/CALD
Simmons	2018	GDM - Pregnancy: Treatment and Management	The treatment of booking gestational diabetes mellitus (TOBOGM) pilot randomised controlled trial	DOI: 10.1186/s12884-018-1809-y	To test whether women with ‘hyperglycaemia’ at booking (Booking GDM), should be treated to avoid GDM complications, or whether earlier treatment increases other pregnancy complications.	Mixed methods	Pregnancy	6 Midwives 4 Mothers (participant in the trial, pregnant - no GDM, postpartum - no GDM, postpartum - prior GDM)	4	6	0	0	0	Australia	Overall, the midwives’ and the mothers responded positively to the study procedures. Respondents gave feedback on the importance of informed consent throughout all stages of the study. Most women reported preferring face-to-face initial contact. There were some concerns around the ethics of delaying treatment. The heelprick glucose was widely accepted. In the focus group, the midwives talked abou…		HCP
Sinha	2022	GDM - Pregnancy: Healthcare Systems and Delivery	Barriers and facilitators to diabetes screening and prevention after a pregnancy complicated by gestational diabetes	DOI: 10.1371/journal.pone.0277330	To compare the perspectives of non-privately insured patients previously diagnosed with GDM to those of a wide array of healthcare providers (HCP) who provide care for this population in FQHCs.	Mixed methods	Postpartum	36 non-privately insured women with a history of GDM completed semi-structured interviews. Four focus groups and seven interviews were conducted with 30 nurse practitioners, physicians, physician assistants, nurses and registered dietitians	36	30	0	0	0	United States	Barriers and facilitators to T2DM screening and prevention occur across multiple environments (society, healthcare system, interpersonal, and individual). Societal barriers include insurance issues, unemployment, and lack of transportation, childcare, safe housing, and healthy food access, while facilitators include government sponsored programs and community organizations. Healthcare system barr…
Skar	2018	GDM - Pregnancy: Treatment and Management	Women's experiences with using a smartphone app (the Pregnant+ app) to manage gestational diabetes mellitus in a randomised controlled trial	DOI: 10.1016/j.midw.2017.12.021	To explore the experiences of women with gestational diabetes mellitus (GDM) with controlling their blood glucose values and receiving health and nutrition information using a smartphone app (the Pregnant+ app).	Interviews	Pregnancy	17 women	17	0	0	0	0	Norway	The women experienced sorrow and disappointment when they were diagnosed with GDM, but they all went through a process of learning to self-manage their condition that was strongly motivated by theirdesire to care for their unborn babies. The women found that the app increased their confidence in their self management of GDM and their motivation for behavioural change. For some women, the app cont…
Smith	2022	GDM - Pregnancy: Treatment and Management	Applying the behaviour change wheel to develop a smartphone application 'stay-active' to increase physical activity in women with gestational diabetes	DOI: 10.1186/s12884-022-04539-9	To describe the development of a behaviourally informed smartphone application (Stay-Active) for women attending an NHS GDM clinic. Stay-Active will support an existing motivational interviewing intervention to increase and maintain PA in this population.	Focus groups	Pregnancy	10 women with GDM	10	0	0	0	0	United Kingdom	We found that psychological capability, reflective and automatic motivation, social and physical opportunity needed to change to increase PA in women with GDM. The four key intervention functions identified were Enablement, Education, Persuasion and Training. Stay-Active incorporates these four intervention functions delivering ten BCTs including: goal setting, credible source, self-monitoring, a…
Smith	2024	GDM - Pregnancy: Treatment and Management	A feasibility study using motivational interviewing and a smartphone application to promote physical activity (+Stay-Active) for women with gestational diabetes	DOI: 10.1186/s12884-024-06508-w	To assess the feasibility and acceptability of+Stay-Active: a complex intervention which combines motivational interviewing with a smartphone application to promote PA levels in women with GDM.	Surveys	Pregnancy	67 women with GDM enrolled in the study	67	0	0	0	0	United Kingdom	Over the recruitment period (46 weeks), 114 of 285 women met inclusion criteria and 67 (58%) enrolled in the study. Mean recruitment rate of 1.5 participants/clinic with 2.5 women/clinic meeting inclusion criteria. Fifty-six (83%) received the intervention at visit 2 and 53 (79%) completed the study. Compliance to accelerometer measurement protocols were sufcient in 78% of participants (52/67); w…
Smith-Morris	2005	GDM - Pregnancy: Psychosocial Health	Diagnostic controversy: Gestational diabetes and the meaning of risk for Pima Indian women	DOI: 10.1080/01459740590933902	To discuss the negotiated meanings of risk, "borderline" diabetes, and women's personal knowledge and experiences of diabetes, particularly during the highly surveilled period of pregnancy.	Interviews	Pregnancy & Postpartum	63 women (27 pregnant with T2DM or GDM)	63	0	0	0	0	United States	I discuss the negotiated meanings of risk, "borderline" diabetes, and women's personal knowledge and experiences of diabetes, particularly during the highly surveilled period of pregnancy. I also highlight the heterogeneity of professional discourse pertaining to gestational diabetes, most notably the debate surrounding its diagnosis. Significantly, women's narratives reveal the same set of quest…
Smoorenburg	2023	GDM - Postpartum: Screening for Cardiometabolic Conditions	Experiences with an integrated screening programme targeted at women who had a hypertensive disorder or diabetes in pregnancy in the Netherlands: a qualitative study	DOI: 10.1136/bmjopen-2022-066198	This research aimed to gather insight regarding the initial experiences of healthcare providers and women with pre-eclampsia, hypertension gravidarum or gestational diabetes.	Interviews	Postpartum	7 women and 6 HCP: 2 nurses, 2 gynaecologists, 1 GP, 1 obstetrician	7	6	0	0	0	The Netherlands	Implementation of screening programmes to prevent or delay the development of CVD and/or T2D after complicated pregnancies will likely improve awareness in both patients and healthcare providers. Healthcare providers considered the RTA important because it concerns a forgotten high-risk population. Future research should focus on the improved effectiveness of tailored interventions to delay or pr…	Multiple conditions
Smyth	2023	GDM - Pregnancy: Treatment and Management	Attitudes of women with gestational diabetes toward diet and exercise: a qualitative study	DOI: 10.1080/14767058.2022.2155045	To explore the attitudes of women with GDM toward lifestyle changes, specifically diet and exercise.	Interviews	Pregnancy & Postpartum	32 women with GDM	32	0	0	0	0	Ireland	Time, convenience, and lack of educational awareness were common barriers to healthy eating and physical activity plans. Enablers for change included meal planning and organization. Women regarded their diets pre-diagnosis as healthy, with small “tweaks” (such as portion control) required to comply with recommendations. Another significant facilitator to change was support from the woman’s partne…
Sohmaran	2023	Multiple GDM - Pregnancy: Treatment and Management GDM - Pregnancy: Psychosocial Health	Perceptions of primiparous women diagnosed with gestational diabetes mellitus: A descriptive qualitative study	DOI: 10.1016/j.midw.2023.103802	To understand the perceptions of primiparous women recently diagnosed with Gestational Diabetes Mellitus (GDM) in Singapore.	Interviews	Pregnancy	12 women diagnosed with GDM	12	0	0	0	0	Singapore	Four main themes were identified from this study’s findings: (1) Life leading to GDM: A ’hint’ that something was wrong, (2) Reactions to diagnosis: Shock or acceptance, (3) Learning to cope: Facing internal and external challenges, and (4) Living with GDM: A way forward.
Soni	2023	GDM - Pregnancy: Psychosocial Health	Association between common mental disorder and glycemic control in women with gestational diabetes: A mixed-method study	DOI: 10.4103/indianjpsychiatry.indianjpsychiatry_402_23	To determine the prevalence of common mental disorder (CMD) in women with GDM and its association with poor glycemic control. Additionally, to explore the reasons and coping strategies for CMD in women with GDM.	Interviews	Pregnancy	6 women with poor glycaemic control	6	0	0	0	0	India	The prevalence of CMD was found to be 19.08%(95% CI: 15.32%-23.52%), with 18.2%(95% CI: 14.5%-22.6%) anxiety symptoms 8.3% (95% CI: 5.8%‑11.6%) depressive symptoms and stress each. CMD was significantly related to poor glycemic control (aPR: 1.58; 95% CI: 1.23-2.03; P value <0.001). The qualitative analysis revealed individual, family, health, and facility factors influencing mental health and gl…
Stanhope	2022	GDM - Postpartum: Optimising Maternal Health	A Qualitative Study of Perceptions, Strengths, and Opportunities in Cardiometabolic Risk Management During Pregnancy and Postpartum in a Georgia Safety-Net Hospital, 2021	DOI: 10.5888/pcd19.220059	To understand how people in a Medicaid-insured population perceive and manage risks during and after pregnancy related to an ongoing cardiometabolic disorder.	Interviews	Postpartum	28 participants who had cardiometabolic conditions during pregnancy - chronic (2) or gestational diabetes (6), chronic (15) or gestational hypertension (12), or preeclampsia (13)	28	0	0	0	0	United States	From the 28 interviews we conducted, we found that during pregnancy, advice and intervention by the clinical care team facilitated management behaviors for high-risk conditions. However, participants described limited understanding of how pregnancy complications might affect future outcomes, and few described engaging in postpartum management behaviors.	Multiple conditions
Staynova	2019	GDM - Pregnancy: Treatment and Management	Written Health Education Materials for Women with Gestational Diabetes Mellitus - Evaluation of Usefulness and Patients' Satisfaction	DOI: 10.2478/folmed-2018-0041	To adapt and elaborate printed educational materials on GDM and to evaluate the usefulness of the produced training materials and pregnant women's satisfaction.	Mixed methods	Pregnancy	20 women with GDM	20	0	0	0	0	Bulgaria	An educational manual was developed in compliance with the main requirements for effectiveness of educational materials referring to content, structure, language, layout and illustrations. The usefulness of the educational manual and patient satisfaction were evaluated by a sample group of 20 women with GDM. Approximately 95% agreed or strongly agreed that the information in the educational manua…
Stotz	2019	GDM - Pregnancy: Prevention	Reducing Risk for Gestational Diabetes Mellitus (GDM) Through a Preconception Counseling Program for American Indian/Alaska Native Girls: Perceptions From Women With Type 2 Diabetes or a History of GDM	DOI: 10.1177/0145721718821663	To examine AIAN women’s experiences of having GDM or T2D during pregnancy, inform the development of a GDM risk reduction and preconception counseling (PC) program tailored to AIAN girls, and enhance motherdaughter communication and support within the program.	Interviews	Postpartum	AI/AN women with TD2 or a history of GDM (N = 5)	5	0	0	0	0	United States	Four primary themes were constructed: lack of knowledge on GDM and GDM risk factors, importance of AIAN culture for health and wellness, suggestions for communication with AIAN girls to reduce risk of GDM, and the emotional impact of GDM diagnosis. Participants wished they had known about risk factors for GDM and how to reduce their own risk of developing GDM. Findings from this study have been u…
Stotz	2021	GDM - Pregnancy: Prevention	Stopping Gestational Diabetes in American Indian and Alaska Native Girls: Nutrition as a Key Component to Gestational Diabetes Risk Reduction	DOI: 10.1093/cdn/nzaa081	To examine nutrition-related information collected as a part of the formative qualitative research conducted for the development of a preconception counseling and gestational diabetes risk-reduction program, SGDM.	Mixed methods	Pregnancy & Postpartum	AI/AN women with a history of GDM (n = 5); AI/AN girls at risk of GDM (n = 14), and their mothers (n = 11), health care providers, and health administrators who care for AI/AN girls (n = 16); AI/AN elected leaders; and Indian health system administrators (n = 12).	19	16	0	23	0	United States	Three primary nutrition themes emerged: 1) AI/AN women were aware of healthy nutrition, healthy weight gain during pregnancy, and healthy nutrition for people with type 2 diabetes, but these principles were not linked to reducing the risk of GDM; 2) participants expressed the need for education on the role of nutrition and weight management in GDM risk reduction; 3) participants shared challenges…
Stotz	2023	GDM - Pregnancy: Prevention	A Qualitative Study on Preventing Gestational Diabetes in Native Hawaiian and Pacific Islander Adolescent Females: Perspectives from an Expert Panel of Health Care Providers	PMCID: PMC9850826	To summarize scientific knowledge and clinical experience from a HCP expert panel who serve NH/PI adolescents with elevated GDM risk.	Focus groups	Pregnancy	14 HCP	0	14	0	0	0	United States	Several key themes emerged from these expert panel focus groups: (1) importance of multi-generational family involvement and support; (2) need to address the social determinants of health; (3) strengths-based strategies and recommendations to engage adolescents in a preconception counseling and GDM risk-reduction education program.
Stotz	2025	GDM - Pregnancy: Prevention	Supporting Holistic Health and Gestational Diabetes Mellitus Risk Reduction Among Young Native Females Prior to Pregnancy: A Qualitative Exploration	DOI: 10.3390/ijerph22010025	To explore ways of supporting holistic health and reducing the risk of GDM among young American Indian and Alaska Native (AI/AN) females prior to pregnancy.	Mixed methods	Postpartum	41 adult AI/AN women (>18 years) who had GDM or who have young female relatives (e.g., daughters), 18 AI/AN females between 12 and 24 years, 32 key experts in food/nutrition and health within AI/AN communities	59	0	0	0	32	United States	Three themes emerged: (1) guidance on how to support young females’ holistic wellness; (2) evidence that generations of colonial violence, including forced removal, forced poverty, and the imposition of a Western-based food system, causes deeper, systemic fracturing of traditional cultural food knowledge and practices; and the fact that (3) opportunities for improved adolescent female health are …
Su	2022	GDM - Pregnancy: Treatment and Management	Self-management experience of first-time diagnosed gestational diabetes mellitus: A focus group interview	DOI: 10.1002/nop2.1431	To explore the self-management experience of women with first-time diagnosed GDM.	Focus groups	Pregnancy	22 women with GDM	22	0	0	0	0	Taiwan	Four themes were identified: (1) unexpectedly having a high-risk pregnancy, (2) different perceptions for self-management, (3) implementation predicament of self-management and (4) maternal duty to ensure the safety of mother and child.
Subarto	2022	Multiple GDM - Pregnancy: Treatment and Management GDM - Postpartum: Optimising Maternal Health	A Qualitative Study: Mothers' Experience in the Management of Gestational Diabetes Mellitus during and after Pregnancy in Yogyakarta, Indonesia	DOI: 10.3889/oamjms.2022.9500	To explore Indonesian mothers' experiences in GDM management and support during and after pregnancy.	Interviews	Pregnancy & Postpartum	12 women with prior GDM	12	0	0	0	0	Indonesia	Five themes emerged: responses to GDM diagnosis; GDM management during pregnancy; obstacles in GDM management; support for GDM management; and post-natal self-management. Adherence to diet and exercise recommendations is difficult for some participants, although they have a good understanding of GDM. Feeling the fetus's movement of and surrendering to God become forms of psychological support and…
Sun	2023	GDM - Pregnancy: Psychosocial Health	Experiences of stigma, psychological distress, and facilitative coping among pregnant people with gestational diabetes mellitus	DOI: 10.1186/s12884-023-05949-z	To understand individuals’ experiences related to GDM stigma, mental health, and facilitative coping.	Interviews	Pregnancy & Postpartum	14 women with current or recent GDM	14	0	0	0	0	United States	Four themes emerged from data analysis: (1) experience of distal GDM stigma including stigmatizing provider interactions, stigma from non-medical spaces, and intersecting stigma with weight, (2) internalized GDM stigma, such as shame, guilt, and self-blame, (3) psychological distress, which included experiences of stress and overwhelm, excessive worry and fear, and loneliness and isolation, and (…
Sundarapperuma	2018	GDM - Postpartum: Optimising Maternal Health	Perceptions on Diet and Dietary Modifications during Postpartum Period Aiming at Attenuating Progression of GDM to DM: A Qualitative Study of Mothers and Health Care Workers	DOI: 10.1155/2018/6459364	To explore the perceptions of GDM mothers and health care workers regarding factors that influence postpartum dietary practices aimed at attenuating the trajectory from GDM to DM.	Mixed methods	Postpartum	30 postpartum mothers(focus group discussions) 6 HCP (3 postnatal nurses and 3 field midwives)	30	6	0	0	0	Sri Lanka	Overall, seven themes emerged from both cases: (1) myths and traditions specific to the postpartum period, (2) lack of motivation, (3) time pressure, (4) financial barriers, (5) negligence of mothers and families, (6) lack of awareness regarding GDM and its postpartum dietary recommendations, and (7) cultural barriers. CONCLUSIONS: This study provides an insight into the existing knowledge, commo…
Sundarapperuma	2024	GDM - Postpartum: Optimising Maternal Health	Perceptions of mothers with gestational diabetes and their healthcare workers on postpartum physical activity to attenuate progression of gestational diabetes to diabetes mellitus: A qualitative study	DOI: 10.25259/NMJI_412_21	To understand the perceptions of mothers with GDM and their healthcare workers regarding postpartum physical activity with a view to design a lifestyle intervention programme.	Mixed methods	Pregnancy	30 antenatal mothers with a history of GDM in a previous pregnancy, 3 postnatal nurses and 3 field midwives	30	6	0	0	0	Sri Lanka	Eight themes related to physical exercises emerged from both groups of participants. Two themes, ‘Myths regarding postpartum physical activity’ and ‘Lack of awareness of the importance of postpartum physical activity’ emerged from both groups of participants. Three themes, ‘Time pressure’, ‘Stigma’ and ‘Child demands’ emerged only from mothers while three themes, ‘Traditional and cultural beliefs…
Sundarapperuma	2024	GDM - Postpartum: Optimising Maternal Health	Perspectives of stakeholders on the implementation of a dietary and exercise intervention for postpartum mothers with a history of gestational diabetes mellitus (GDM): a community‑based qualitative study	DOI: 10.1038/s41598-024-71587-w	To evaluate the feasibility of a lifestyle intervention programme aimed to attenuate the development of T2DM in mothers with a history of GDM.	Mixed methods	Postpartum	94 participants (45 mothers, 40 healthcare workers, and 9 family members)	45	40	0	9	9	Sri Lanka	Sixteen sub-themes emerged under the following four domains; (1) Feelings and experiences about the lifestyle intervention programme for postpartum mothers with a history of GDM (2) Facilitating factors (3) Barriers to implementation and (4) Suggestions for improvement. Spouse support and continued follow-up were major facilitating factors. The negative infuence of healthcare workers was identife…
Sunny	2020	GDM - Postpartum: Screening for Cardiometabolic Conditions	Facilitators and Barriers to Post-partum Diabetes Screening Among Mothers With a History of Gestational Diabetes Mellitus-A Qualitative Study From Singapore	DOI: 10.3389/fendo.2020.00602	To explore the facilitators and barriers to post-partum diabetes screening among mothers with GDM in an Asian community.	Interviews	Postpartum	20 multi-ethnic Asian women with GDM	20	0	0	0	0	Singapore	At the individual and interpersonal level, self-perceived risk of developing T2DM, understanding the need for screening and the benefits of early diagnosis, availability of confinement nanny in Chinese family, alternate caregivers, emotional, and peer support facilitated post-partum diabetes screening. Barriers included fear of the diagnosis and its consequences, preference for personal attention…
Surendran	2021	GDM - Pregnancy: Treatment and Management	Women's Usage Behavior and Perceived Usefulness with Using a Mobile Health Application for Gestational Diabetes Mellitus: Mixed-Methods Study	DOI: 10.3390/ijerph18126670	1) To explore the measure the application's usage behavior. 2) To explore users' perceptions of its usefulness in GDM management.	Mixed methods	Pregnancy	14 women (semi-structured interviews)	14	0	0	0	0	Singapore	Only 57/170 users (34%) logged at least one meal, and only 35 meals on average were logged for eight weeks because of the incorrectly worded food items and limited food database. On the contrary, an average of 1.85 (SD = 1.60) weight values were logged per week since the weight tracking component was easy to use. Many users (6/14 (43%)) mentioned that the automatic coach messages created an immed…
Sushko	2024	GDM - Postpartum: Optimising Maternal Health	A Qualitative Exploration of Participant Experiences in the Avoiding Diabetes After Pregnancy Trial in Moms (ADAPT-M)	DOI: 10.1016/j.jcjd.2024.08.006	To explore the experiences of participants who completed the ADAPT-M program, to elicit their perceived benefits and opportunities for improvement.	Interviews	Postpartum	21 women with previous GDM	21	0	0	0	0	Canada	Two themes describing the experience of women who underwent the ADAPT-M lifestyle-based coaching program emerged: 1) the benefits of a supportive relationship between coaches and participants; and 2) a desire for more from the program, including peer support, more customization, and addressing emotional needs.
Svensson	2018	Multiple GDM - Pregnancy: Treatment and Management GDM - Postpartum: Optimising Maternal Health	What is the postpartum experience of Danish women following gestational diabetes? A qualitative exploration	DOI: 10.1111/scs.12506	To examine how Danish women diagnosed with GDM experience the transition from a GDM-affected pregnancy to the postpartum period.	Interviews	Postpartum	6 women with GDM	6	0	0	0	0	Denmark	A GDM diagnosis was accompanied by worries about the health of the woman’s baby. This was also the driving force behind the women’s motivation to engage in lifestyle changes during pregnancy. The outpatient treatment was perceived to be strict and associated with various challenges, including cravings and discomfort. After the delivery, taking care of the baby became the women’s dominant focus. S…
Tait Neufeld	2014	GDM - Pregnancy: Treatment and Management	Patient and caregiver perspectives of health provision practices for First Nations and Metis women with gestational diabetes mellitus accessing care in Winnipeg, Manitoba	DOI: 10.1186/1472-6963-14-440	To explore Indigenous women's understandings of GDM in an effort to develop appropriate and effective health strategies.	Mixed methods	Pregnancy	25 advisors such as maternal care providers and community representatives 29 First Nations and Metis women in Winnipeg, Manitoba, Canada with GDM	29	20	0	2	2	Canada	Divisions in health services, communication and cultural barriers exist, and limit prenatal care access as well as the consistent interpretation of diabetes education messages. CONCLUSIONS: Collectively the results suggest living with GDM can be overwhelming and underscore the need for health care providers to encourage self-efficacy towards effective management practices in the context of cultur…		Indigenous
Tang	2015	GDM - Postpartum: Optimising Maternal Health	Perspectives on prevention of type 2 diabetes after gestational diabetes: a qualitative study of Hispanic, African-American and White women	DOI: 10.1007/s10995-014-1657-y	To explore Hispanic and African-American womens' views on prevention of T2DM after gestational diabetes.	Interviews	Postpartum	23 women (8 Hispanic, 8 African-American, 7 non-Hispanic White)	23	0	0	0	0	United States	Women conceptualized risk for T2DM based on family history, health behaviors, and personal history of GDM. A subgroup of women expressed uncertainty about how GDM influences risk for T2DM. Women who described a strong link between GDM and T2DM often viewed the diagnosis as a cue to action for behavior change. T2DM was widely viewed as a severe condition, and desire to avoid T2DM was an important …
Teh	2021	GDM - Postpartum: Optimising Maternal Health	Postpartum dietary and physical activity-related beliefs and behaviors among women with recent gestational diabetes mellitus: a qualitative study from Singapore	DOI: 10.1186/s12884-021-04089-6	To explore the postpartum dietary and physical activity-related beliefs and behaviors among women in Singapore who had GDM in their most recent pregnancies.	Interviews	Postpartum	4 women with history of GDM (<4 months)	4	0	0	0	0	Singapore	Three themes were identified in the analysis: (1) risk perception and knowledge regarding future diabetes, (2) suboptimal diet and physical activity after delivery (3) factors influencing the postpartum lifestyle. CONCLUSIONS: The study findings provided useful information on the postpartum lifestyle beliefs and behaviors among women with a history of GDM. Most participants had low risk perceptio…
Terry	2020	GDM - Pregnancy: Prevention	Recommendations from an expert panel of health professionals regarding a gestational diabetes risk reduction intervention for American Indian/Alaska Native Teens	DOI: 10.1111/pedi.12990	To inform cultural adaptation of a validated evidence-based intervention (VEBI) originally designed to deliver preconception counseling and diabetes education to non-AI/AN teens with diabetes.	Focus groups	Pregnancy	16 HCP and experts	16	0	0	0	0	United States	Providers felt teens and their moms would be comfortable talking about the Validated Evidence Based Intervention (VEBI) topics and that teens who did not feel comfortable talking to their mom would likely rely on another adult female. Participants suggested including: AI/AN images/ motifs, education with a community focus, and avoiding directive language. Concerns included: socioeconomic issues t…
Thomas	2004	GDM - Postpartum: Optimising Maternal Health	Women's postnatal experience following a medically complicated pregnancy	DOI: 10.1080/07399330490253256	To explore the ways in which women resolved or continued to endure and manage health problems beyond pregnancy and consider the variable levels of help given by their health care providers.	Interviews	Postpartum	15 women who had suffered a serious illness during pregnancy, the onset of which either predated or developed during pregnancy	15	0	0	0	0	United Kingdom	The 9 women whose health problem developed during pregnancy experienced a variety of patterns of recovery. For some with hyperemesis the recovery accompanied the birth in a dramatic manner. Other women, such as those with gestational diabetes and thrombosis, experienced a longer resolution of the problem. For the 6 women with a preexisting illness or condition, the postnatal recovery time involve…	Multiple conditions
Timm	2021	Multiple GDM - Postpartum: Healthcare Systems and Delivery GDM - Pregnancy: Healthcare Systems and Delivery	Healthcare professionals' perspectives on the cross-sectoral treatment pathway for women with gestational diabetes during and after pregnancy-a qualitative study	DOI: 10.3390/jcm10040843	To investigate healthcare professionals' perspectives on the cross-sectoral treatment pathway for women with GDM-during and after pregnancy.	Focus groups	Pregnancy & Postpartum	9 HCP (2 general practitioners, 4 midwives, 2 obstetricians and 2 diabetes nurse)	0	9	0	0	0	Denmark	Three major themes emerged: 1) "professional identities", which were identified across healthcare professionals and shaped care practices; 2) "unclear guidelines on type 2 diabetes prevention after GDM", which contributed to uncertainty about tasks and responsibilities during and after pregnancy; 3) "cross-sectoral collaboration", which relied heavily on knowledge transfers between hospitals, gen…
Timm	2022	GDM - Postpartum: Optimising Maternal Health	Co-creating with families and healthcare professionals: shaping a context-sensitive health promotion intervention ‘Face-it’	DOI: 10.1093/heapro/daac031	To convey how fidelity and adaptation were balanced in a structured intervention design by co-creating intervention components with various stakeholders.	Mixed methods	Postpartum	Women who had experienced GDM, their families, GDM carers and health visitors	0	0	0	0	0	Denmark	This article shows how an iterative co-creation process was (i) achieved through diverse involvement practices across stakeholder groups; and (ii) upheld both premises of the structured design (fidelity) and flexibility (adaptation) in developing intervention content and delivery. When adopting co-creation as a strategy for intervention development, we recommend using various engagement practices…	Did not specify number of participants
Timm	2023	GDM - Postpartum: Healthcare Systems and Delivery	Acceptability and adoption of the Face-it health promotion intervention targeting women with prior gestational diabetes and their partners: A qualitative study of the perspectives of healthcare professionals	DOI: 10.1111/dme.15110	To explore HCPs' experiences with delivery of the Face-it intervention during early implementation to investigate its acceptability and adoption.	Interviews	Postpartum	13 HCP	0	13	0	0	0	Denmark	Acceptability and adoption of the intervention among HCPs were influenced by (1) skills and technology, (2) values, and (3) organisation. The intervention was experienced as acceptable to HCPs because the dialogue tool, visualising different topics, used in the home visits and digital coaching through the LIVA app were flexible and enabled them to address psychosocial health and personalise goal …
Timm	2023	GDM - Postpartum: Optimising Maternal Health	Motivation for Behavior Change among Women with Recent Gestational Diabetes and Their Partners—A Qualitative Investigation among Participants in the Face-It Intervention	DOI: 10.3390/nu15183906	To understand how motivation for changing diet and physical activity behaviors among women with recent GDM and their partners was experienced after participation in the Danish Face-it intervention.	Interviews	Postpartum	14 couples who experienced recent GDM	14	0	14	0	0	Denmark	Guided by self-determination theory and interdependence theory, we identified four themes affecting couples’ motivation for health behavior change: (1) The need to feel understood after delivery; (2) adjusting health expectations; (3) individual and mutual preferences for health behaviors; and (4) the health threat of future T2D as a cue to action. We found that couples in general perceived the F…
Toft	2022	GDM - Postpartum: Optimising Maternal Health	Gestational diabetes mellitus follow up in Norwegian primary health care: a qualitative study	DOI: 10.3399/BJGPO.2021.0104	To elucidate women’s experiences of GDM follow-up, both in pregnancy and until 30 months after childbirth, and to explore thoughts of future diabetes risk and motivation for lifestyle changes.	Interviews	Postpartum	14 women with GDM	14	0	0	0	0	Norway	Most women were satisfied with the follow-up during pregnancy; however, only two women were followed-up according to the guideline after delivery. In most encounters with GPs after delivery, GDM was not mentioned. To continue the healthy lifestyle adopted in pregnancy, awareness of future risk was a motivational factor, and the women asked for tailored information on individual risk and improved …
Toxvig	2022	GDM - Pregnancy: Treatment and Management	Women’s experiences with managing advice on gestational diabetes - a qualitative interview study	DOI: 10.1016/j.srhc.2022.100780	To gain insight into women’s experiences with gestational diabetes and their strategies to cope with advice for changing lifestyle. Further, health care professionals’ approach to women with gestational diabetes is discussed.	Interviews	Pregnancy	9 women with GDM	9	0	0	0	0	Denmark	Three themes were created: 1) Experience of control, 2) personal strategies, and 3) unintended consequences. Women experienced that the monitoring at the outpatient clinic was associated with surveillance and safety and adopted different strategies to cope with gestational diabetes. Some women experienced feeling different and labelled due to the monitoring and their eating habits. Some women exp…
Utz	2016	Multiple GDM - Pregnancy: Screening and Diagnosis GDM - Pregnancy: Treatment and Management	Diagnosis a posteriori? Assessing gestational diabetes screening and management in Morocco	DOI: 10.3402/GHA.V9.32511	To provide a comprehensive picture about the current situation of screening and management of gestational diabetes at different levels of care and to highlight existing challenges.	Mixed methods	Pregnancy	20 key informant interviews (representatives of the Ministry of Health at the central (n=3) and regional (n=7) levels, informants actively involved in screening and care provision of pregnant women in the public (n=6) and private health care sector (n=2) as well as representatives of associations involved in diabetes sensitization (n=2) 32 pregnant women (FGD) exit interviews with 122 antenatal c…	32	8	0	0	12	Morocco	The findings revealed that sensitization of women about gestational diabetes is low, and only 34.4% have ever heard about it before attending ANC. Fasting blood sugar is used for screening, and women are sent to external laboratories for testing. A fasting blood sugar of 0.92 g/l and above was documented in 12.3% of all antenatal cards examined. Women diagnosed with gestational diabetes are usual…
Utz	2017	GDM - Pregnancy: Healthcare Systems and Delivery	Knowledge and practice related to gestational diabetes among primary health care providers in Morocco: Potential for a defragmentation of care?	DOI: 10.1016/j.pcd.2017.04.005	To assess knowledge and practices of general practitioners, nurses and midwives working at primary health care facilities in Morocco regarding screening and management of gestational diabetes (GDM).	Interviews	Pregnancy	100 HCP (doctors, midwives and nurses)	0	100	0	0	0	Morocco	Public primary health care providers have a basic understanding of gestational diabetes but screening and management practices are not uniform. Although 56.8% of the doctors had some pre-service training on gestational diabetes, most nurses and midwives lack such training. After diagnosing GDM, 88.5% of providers refer patients to specialists, only 11.5% treat them as outpatients. DISCUSSION: Upd…
Utz	2020	GDM - Pregnancy: Healthcare Systems and Delivery	Implementation of a new program of gestational diabetes screening and management in Morocco: a qualitative exploration of health workers' perceptions	DOI: 10.1186/s12884-020-02979-9	To assess the acceptability of locally adapted GDM screening and management approach through antenatal care services at the primary level of care by the implementing health care providers.	Mixed methods	Pregnancy	29 HCP and 7 key informants (national and regional managers)	0	29	0	0	7	Morocco	The intervention of screening and managing women with gestational diabetes added value to existing antenatal care services but presented an additional workload for first line health care providers. An existing lack of knowledge about gestational diabetes in the community and among private health care physicians required of public providers to spend more time on counselling women. Nurses had to ad…
Van Heerden	2022	GDM - Pregnancy: Screening and Diagnosis	Feasibility and acceptability of continuous at-home glucose monitoring during pregnancy: a mixed-methods pilot study	DOI: 10.1080/16070658.2022.2114408	This study aims to assess the feasibility and acceptability of CGM with pregnant mothers in South Africa and to explore the value of a collected data set for GDM prevention.	Interviews	Pregnancy	10 women with GDM	10	0	0	0	0	South Africa	In this pilot study, women overwhelmingly found the wearing of a CGM patch during pregnancy to be acceptable. Feasibility was reasonable with most data being successfully retrieved from the devices over a two-week period. Longer use was found to have additional challenges. The use of CGM patches appear to be a possible candidate for inclusion in GDM prevention or behavioural interventions during …
Vogel	2001	GDM - Pregnancy: Prevention	Gestational diabetes mellitus: a kitchen table approach	https://pubmed.ncbi.nlm.nih.gov/11742557/	To conduct a qualitative case study of Healthy Start for Mom & Me, a highly collaborative and multi-faceted prenatal nutrition program targeting at-risk women and teens in Winnipeg, Manitoba.	Interviews	Pregnancy	21 program staff (interviews) 23 women (focus groups)	23	0	0	0	21	Canada	This study showed that health education practices in the program are sensitive to marginalized women s needs and enhance service providers understanding of the context of participants lives. Community dietitians roles in this prenatal program are evolving, and are significant for other dietitians charting a new course of community-based practice.
Wagnild	2020	GDM - Pregnancy: Prevention	"Sit Yourself Down": Women's Experiences of Negotiating Physical Activity During Pregnancy	DOI: 0.1177/1049732320909103	To explore the ways in which women negotiate PA during pregnancy within the contexts and routines of their everyday lives.	Interviews	Pregnancy	18 women at risk of GDM	18	0	0	0	0	United Kingdom	Leisure-time physical activities were valued as pleasurable and therapeutic, but women's roles as employees and carers for others often constrained their opportunities for leisure-time PA. Women encountered others' expectations that they should sit down and slow down. This surveillance was often resisted, as women relied on "listening to the body" as a way to negotiate PA. These findings have imp…
Wah	2019	GDM - Pregnancy: Treatment and Management	Self-management of gestational diabetes among Chinese migrants: A qualitative study	DOI: 10.1016/j.wombi.2018.03.001	To explore the understanding and self-management experiences of Gestational diabetes among Chinese migrants.	Interviews	Pregnancy	18 chinese migrant women with GDM	18	0	0	0	0	Australia	Although the majority of participants demonstrated a good understanding of Gestational diabetes, some did not understand the principles behind healthcare advice and faced challenges in self-management. Confusion about self-monitoring of blood glucose and fear of insulin were also evident. Participants relied on both formal and informal sources of information. Some had difficulty obtaining adequat…		Migrant
Wan	2020	GDM - Pregnancy: Treatment and Management	Ethnic Differences in Dietary Management of Gestational Diabetes Mellitus: A Mixed Methods Study Comparing Ethnic Chinese Immigrants and Australian Women	DOI: 10.1016/j.jand.2019.08.019	To compare the perceptions and experiences of dietary self-management and nutritional needs of ethnic Chinese migrants with those of Australian-born white women with GDM in Australia.	Mixed methods	Pregnancy	83 women with GDM (44 ethnic Chinese and 39 Australian-born white)	83	0	0	0	0	Australia	Ethnic differences in satisfaction with GDM education influenced GDM self-management. Ethnic Chinese women with GDM perceived dietary advice received from health professionals to be lacking in cultural relevance and detail and responded by restricting their dietary intake and relying on nutritional supplementation. The perceived benefits of specific supplements produced ethnic differences in the …		Migrant
Wan	2023	GDM - Pregnancy: Healthcare Systems and Delivery	Priorities to improve woman‐centred gestational diabetes mellitus care: A qualitative study to compare views between clinical and consumer end‐users	DOI: 10.1111/jhn.13191	To compare the views of ethnic Chinese and Australian‐born Caucasian women and their HCPs, including endocrinologists, obstetricians, midwives, diabetes nurse educators and dietitians, about what constitutes optimal GDM care and how to improve woman‐centred GDM care.	Interviews	Pregnancy	42 chinese women, 30 caucasian women, 17 HCPs	72	17	0	0	0	Australia	Four out of nine themes showed misalignments between patients’ and HCPs’ views on GDM care, reflecting priority areas to improve woman‐ centred care by (i) reaching agreement on the attitudes towards different treatment targets between HCPs; (ii) enhancing inter‐professional communication; (iii) improving GDM care transition to postpartum care; and (iv) providing detailed dietary advice tailored …
Wan	2024	GDM - Pregnancy: Treatment and Management	Ethnic differences in physical activity participation when managing gestational diabetes mellitus: a mixed-methods study comparing ethnic Chinese migrants and Australian women	DOI: 10.1080/13557858.2024.2359379	To compare perceptions and practices around physical activity participation during pregnancy between 44 ethnic Chinese migrants and 39 Australian-born Caucasian women with gestational diabetes mellitus.	Mixed methods	Pregnancy	44 ethnic Chinese migrants and 39 Australian-born Caucasian women with GDM	83	0	0	0	0	Australia	Three main themes: Attitudes to PA participation during pregnancy, motivators for PA participation and barriers to PA participation.
Wang	2025	GDM - Pregnancy: Treatment and Management	Barriers and Enablers in the Implementation of Physical Activity Improvement for Pregnant Women With Gestational Diabetes Mellitus: A Mixed-Methods Study	DOI: 10.1111/jan.16720	To identify the barriers and enablers in the implementation of evidence-based physical activity (PA) programmes for the improvement of health outcomes among pregnant women with gestational diabetes mellitus (GDM), and to develop strategies for implementing this evidence in clinical practice.	Interviews	Pregnancy	12 medical staff members and 14 pregnant women	14	12	0	0	0	China	We generated 12 subthemes organised within three themes of the OMRU from the data, including insufficient professional autonomy, positive attitudes towards evidence implementation, shortage of nursing staff, implementation climate, etc. The average knowledge score of physical activity among nurses and pregnant women was 5 (SD 2.36) points and 5.2 (SD 1.70) points, respectively. Ten strategies for…
Wazqar	2012	GDM - Pregnancy: Psychosocial Health	Socio-cultural aspects of self-management in gestational diabetes	https://www.researchgate.net/publication/287701940_Socio-cultural_aspects_of_self-management_in_gestational_diabetes	To gain an understanding of the socio-cultural factors pertaining to pregnant women’s experience of diabetes self-management.	Interviews	Pregnancy & Postpartum	12 women with GDM	12	0	0	0	0	Canada	Socio-cultural and family factors, family unity, social expectations, and knowledge and understanding about GD were important elements of diabetes self-management practices for pregnant Canadian women. Focusing attention on socio-cultural aspects in self-management in diabetes educational programmes may well be central to improving the health of women with GD.
Whitty-Rogers	2016	GDM - Pregnancy: Treatment and Management	Aboriginal Women's Experiences With Gestational Diabetes Mellitus	DOI: 10.1097/ANS.0000000000000115	To explore Mi’kmaq womens (aboriginal women) experiences of GDM.	Interviews	Postpartum	9 women with history of GDM	9	0	0	0	0	Canada	Theme I: Life-altering experience Theme II: Barriers limiting access to health care Theme III: Why did social support during pregnancy matter Theme IV: Feeling compelled to take action
Wickramasinghe	2019	GDM - Pregnancy: Treatment and Management	Achieving value-based care in chronic disease management: Intervention study	DOI: 10.2196/10368	To assess the usability, acceptability, and fidelity of the Diamond diabetes monitoring device for patients with gestational diabetes mellitus (GDM).	Mixed methods	Pregnancy	10 patients	10	10	0	0	0	Australia	The 10 patients studied reported preferring standard care with the technology solution to standard care alone. Further, all clinicians involved concurred that the technology solution greatly assisted their ability to provide higher value patient-centered care. They also noted that it was extremely helpful for assisting in systematically monitoring glucose levels and any/all changes and trends. Co…
Wood	2021	GDM - Postpartum: Optimising Maternal Health	Incorporating Aboriginal women's voices in improving care and reducing risk for women with diabetes in pregnancy - A phenomenological study	DOI: 10.1186/s12884-021-04055-2	To explore Aboriginal Australian women’s and health providers’ preferences for a program to prevent and improve diabetes after pregnancy.	Interviews	Postpartum	11 women with a history of hyperglycaemia in pregnancy 7 HCP 1 group of community advocates (4 women spoke together)	11	7	0	4	0	Australia	Identified structural barriers to lifestyle change included: food insecurity, persuasive marketing of unhealthy food options, lack of facilities and cultural inappropriateness of previous programs. Enablers to lifestyle change included: a strong link between a healthy lifestyle and connection with Country, family and community. Suggested strategies to improve lifestyle included: co-designed cooki…		Indigenous, HCP, Other stakeholders
Xu	2023	GDM - Pregnancy: Healthcare Systems and Delivery	A Qualitative Exploration of a Nurse Practitioner Role in Gestational Diabetes Mellitus Management	DOI: 10.1016/j.nurpra.2023.104632	To report the implementation of an NP role in gestational diabetes mellitus (GDM) management.	Interviews	Pregnancy	4 participants (nurse practitioner, director of nursing department, VP of hospital, NP colleague)	0	4	0	0	0	China	This exploration of the GDM APN role implementation has revealed the advantages of NP practice. It should be noted that the practice scope of the GDM APN is still controversial and the related training preparation is not sufficient. This study mainly describes what the work of a GDM APN was. It can be further improved by investigating how to develop a reasonable scope of practice for the GDM APNs…
Xu	2024	GDM - Pregnancy: Healthcare Systems and Delivery	Current status of electronic health literacy among pregnant women with gestational diabetes mellitus and their perceptions of online health information: a mixed methods study	DOI: 10.1186/s12884-024-06594-w	To investigate the present state of electronic health literacy among women with gestational diabetes mellitus, analyze the influencing factors, and explore their experiences regarding accessing, comprehending, evaluating, and applying online health information pertinent to gestational diabetes mellitus.	Interviews	Pregnancy	11 women with GDM	11	0	0	0	0	China	Four thematic categories emerged: reasons and basis for accessing health information from the Internet; address barriers to accessing and applying online health information; desires for a higher level of online health information services; outcomes of accessing and applying online health information.
Yee	2015	GDM - Pregnancy: Treatment and Management	“I Was Tired of All the Sticking and Poking”: Identifying Barriers to Diabetes Self-Care Among Low-Income Pregnant Women.	DOI: 10.1353/hpu.2015.0073	To explore factors affecting diabetes self- care among pregnant, low- income, minority American women using a qualitative approach.	Interviews	Pregnancy	10 pregnant women (5 with pregestational diabetes, 5 with GDM)	10	0	0	0	0	United States	Fifty percent of this cohort of minority, low- income, public aid- supported women had pregestational diabetes. Six barrier domains were identified: diabetes novelty; social and economic chaos; nutrition challenges; psychological stressors; burden of disease management; and outcome expectation inability to promote behavior change.
Yee	2016	GDM - Pregnancy: Treatment and Management	Social and Environmental Barriers to Nutrition Therapy for Diabetes Management Among Underserved Pregnant Women: A Qualitative Analysis	DOI: 10.1016/j.jneb.2015.11.003	To identify social and environmental barriers to nutrition therapy for diabetes management during pregnancy among a population of low-income, minority pregnant women.	Interviews	Pregnancy	10 pregnant low-income, minority women with gestational diabetes (n=5) and type 2 diabetes mellitus (n=5)	10	0	0	0	0	United States	Participants perceived limited ability and self-efficacy to adopt nutrition recommendations. Specific themes identified as barriers included (1) feeling overwhelmed by the unfamiliar; (2) using and decoding nutrition labels; (3) managing nutrition choices and seeking control in the setting of food insecurity; (4) experiencing lack of control and motivation, and limited self-efficacy; (5) balancin…
Yee	2016	GDM - Pregnancy: Treatment and Management	Factors promoting diabetes self-care among low-income, minority pregnant women	DOI: 10.1038/jp.2015.134	To prospectively identify factors promoting healthy self-management of gestational and type 2 diabetes mellitus among underserved pregnant women.	Interviews	Pregnancy & Postpartum	29 women with GDM or T2DM	29	0	0	0	0	United States	Half this cohort of minority, low-income, public aid-supported women had type 2 diabetes. Four themes, comprised of both internal self-driven motivators and external sources of support, were identified. These themes were: (1) disease familiarity and diabetes self-efficacy; (2) external motivation (for health of fetus and responsibilities to older children); (3) supportive social and physical envi…
Yee	2020	GDM - Pregnancy: Treatment and Management	Health Care Providers' Perspectives on Barriers and Facilitators to Care for Low-Income Pregnant Women With Diabetes	DOI: 10.2337/ds19-0044	To investigate HCPs' perspectives on patient barriers and facilitators to diabetes care during pregnancy.	Focus groups	Pregnancy	29 HCP	0	29	0	0	0	United States	Participants (n = 29) identified barriers and facilitators to women's achievement of optimal diabetes self-care according to six levels (environment, access, institution, interpersonal, knowledge, and individual). Example subthemes included inflexible work schedule, poor access to medication and supplies, overburdened clinic, perceived patient "policing," and low health literacy. Individual facto…
Yee	2021	GDM - Pregnancy: Treatment and Management	Patient and Provider Perspectives on a Novel Mobile Health Intervention for Low-Income Pregnant Women With Gestational or Type 2 Diabetes Mellitus	DOI: 10.1177/1932296820937347	To explore patient and provider feedback on a theory-driven mHealth tool called SweetMama, and planned a priori to gather usability and acceptability feedback from patients and providers to ensure a user-centered design.	Focus groups	Pregnancy	16 women 29 HCP	16	29	0	0	0	United States	Patient (N = 16) and provider (N = 29) feedback was organized as positive feedback, negative feedback, or additional desired features. Within each category, themes addressed SweetMama visual features, information, or functional features. The majority of negative feedback was addressed and multiple desired features were implemented via iterative application development, resulting in a user-friendl…
Yee	2023	GDM - Pregnancy: Treatment and Management	SweetMama: Usability Assessment of a Novel Mobile Application Among Low-Income Pregnant People to Assist With Diabetes Management and Support	DOI: 10.2337/ds22-0014	To evaluate the SweetMama user experience and acceptability.	Interviews	Pregnancy	24 women enrolled (12 women with GDM)	12	0	0	0	0	United States	Participants were mostly non-Hispanic Black (46%) or Hispanic (38%) individuals. Over the 14-day period, users accessed SweetMama frequently (median number of log-ins 8 [interquartile range 6–10]), for a median of 20.5 total minutes, and engaged all features. A majority (66.7%) rated SweetMama as having moderate or high usability. Participants emphasized design and technical strengths and benefic…
Youngwanichsetha	2017	GDM - Pregnancy: Treatment and Management	Lived experience of blood glucose self-monitoring among pregnant women with gestational diabetes mellitus: a phenomenological research	DOI: 10.1111/jocn.13571	To explore and describe lived experience of blood glucose self-monitoring among pregnant Thai women with gestational diabetes mellitus.	Interviews	Pregnancy	30 women with GDM	30	0	0	0	0	Thailand	The findings revealed three themes: being worried about diabetes and blood testing, trying to control it and being patient for the child. Their worry comprised three dimensions: (1) wondering about the impacts of diabetes on the child, (2) concern about maternal health (3) being worried about doing blood test. Trying to control diabetes was composed of three dimensions: (1) learning to test blood…
Zalwango	2021	GDM - Pregnancy: Screening and Diagnosis	Diagnosis of gestational diabetes in Uganda: The reactions of women, family members and health workers	DOI: 10.1177/17455065211013769	To describe the experiences of women in Uganda who underwent screening for gestational diabetes mellitus and were diagnosed with the condition as they navigate both the reaction of family members and their interaction with health workers.	Mixed methods	Postpartum	10 women with GDM 10 family members 6 HCP	10	6	0	10	0	Uganda	Women generally reflected on the importance of gestational diabetes mellitus screening and felt that an early diagnosis helped them to get timely medical attention, and most reported a positive experience of the care provided by health workers. However, women who were diagnosed with gestational diabetes mellitus reported feeling fearful and anxious, and some were worried that the condition might …		HCP, Family, Developing
Zulfiqar	2017	GDM - Postpartum: Optimising Maternal Health	Barriers to a healthy lifestyle post gestational-diabetes: An Australian qualitative study	DOI: 10.1016/j.wombi.2016.12.003	To explore the barriers and facilitators to long-term healthy lifestyle recommendations among Australian-born and overseas-born-women who attended health promotion sessions at a tertiary Australian Hospital for gestational diabetes 3–4 years previously.	Interviews	Postpartum	23 women with GDM	23	0	0	0	0	Australia	Women in both groups faced many barriers to improve post-gestational-diabetes lifestyle. Women from both groups recalled healthy lifestyle recommendations for during pregnancy they received at the service, but had difficulty recalling the long-term lifestyle recommendations. Timing of the health information, non-reiteration of lifestyle recommendations, uncoordinated and fragmented health system …
Data Analysis		Number	Coding Categories	Number	Number Including Multiples
Year of Publication	<2000	1	GDM - Pregnancy: Prevention	11	12
	2000-2009	10	GDM - Pregnancy: Screening and Diagnosis	11	14
	2010-2019	120	GDM - Pregnancy: Treatment and Management	90	102
	>/=2020	168	GDM - Pregnancy: Psychosocial Health	24	30
	Total	299	GDM - Pregnancy: Healthcare Systems and Delivery	36	43
Region	Europe	97	GDM - Postpartum: Screening for Cardiometabolic Conditions	25	30
	North America	76	GDM - Postpartum: Optimising Maternal Health	60	69
	South America	5	GDM - Postpartum: Breastfeeding	6	6
	Oceania	54	GDM - Postpartum: Healthcare Systems and Delivery	10	13
	Asia	51	GDM - Postpartum: Psychosocial Health	1	6
	Africa	16	Multiple	25
	Total	299	Total	299
Study Design	Interviews	187	LIC	1
	Focus groups	28	LMIC	23
	Surveys	9	UMIC	38
	Mixed methods	75	HIC	237
	Total	299	Total	299
Timing of Assessment	Pregnancy	143
	Postpartum	124
	Pregnancy & Postpartum	32
	Total	299
Total Participants	Women	7794
	Partners	54
	Healthcare practitioners	2209
	Comunity stakeholders	48
	Professional stakeholders	150

## Sheet: GDM - Review
Author	Year	Primary Area of Investigation	Title	DOI	Study Aim	Study Design	Qualitative/mixed methods articles	Country	Key Findings/ Themes	Other
Adesina	2021	GDM - Pregnancy: Treatment and Management	Effectiveness and Usability of Digital Tools to Support Dietary Self-Management of Gestational Diabetes Mellitus: A Systematic Review.	DOI: 10.3390/nu14010010	To explores the effectiveness and usability of digital tools designed to support dietary self-management of GDM.	Systematic review	4	United Kingdom	The findings show that the adoption of digital tools may be an effective approach to support self-management relating to healthy diet, health behaviour, and adherence to therapy in women with GDM as a usable intervention. However, there is a lack of evidence concerning the effectiveness of tools to support the dietary management of GDM. Consideration for ethnic specific dietary advice and evidenc…
Buelo	2019	GDM - Postpartum: Optimising Maternal Health	Exploring the effectiveness of physical activity interventions in women with previous gestational diabetes: A systematic review of quantitative and qualitative studies	DOI: 10.1016/j.pmedr.2019.100877	To explore: (1) effectiveness of physical activity interventions for women with previous GDM; (2) factors that women with previous GDM perceive influence their physical activity; (3) how these factors are addressed by the interventions.	Systematic review	10	United Kingdom	Four interventions significantly increased physical activity and 14 had either mixed effectiveness or no changes in physical activity. Reporting of intervention components and study quality varied greatly. Relevant qualitative factors included accounting for childcare issues, social support and cultural sensitivities. Interventions that incorporated these factors were associated with effectivenes…
Cheng	2023	GDM - Pregnancy: Healthcare Systems and Delivery	Effects of online support and social media communities on gestational diabetes: A systematic review	DOI: 10.1016/j.ijmedinf.2023.105263	To summarize the effectiveness of social media and online support interventions for the management of GDM.	Systematic review	10	United States	Online support interventions were found to have a positive impact on promoting self-care and improving healthcare outcomes for women with GDM. Individualized diet and exercise interventions resulted in lower odds of weight gain and GDM diagnosis, while online prenatal education increased breastfeeding rates. In addition, telemedicine options reduced the need for in-person clinical visits and impr…
Costi	2014	GDM - Pregnancy: Treatment and Management	Women's experience of diabetes and diabetes management in pregnancy: A systematic review of qualitative literature	DOI: 10.11124/jbisrir-2014-1304	To identify and describe from available literature the experiences of pregnant women with preexisting or gestational diabetes and their experiences of adhering (or not) to prescribed treatment regimes.	Qualitative systematic review	22	Australia	1: Health professionals should be aware that their attitudes and practices in the care of women with diabetes during pregnancy needs to be empathetic and based upon a collaborative model of care, and synthesized finding 2: Women with perceived low compliance need time to adjust and education; these are major factors positively affecting women's motivation for adherence to treatment for diabetes i…
Craig	2020	GDM - Pregnancy: Psychosocial Health	Women's experiences of a diagnosis of gestational diabetes mellitus: A systematic review	DOI: 10.1186/s12884-020-2745-1	To identify the psychosocial experiences a diagnosis of GDM has on women during pregnancy and the postpartum period.	Qualitative systematic review	41	Australia	Eight key themes: initial psychological impact; communicating the diagnosis; knowledge of GDM; risk perception; management of GDM; burden of GDM; social support; and gaining control. The identified benefits of a GDM diagnosis were largely behavioural and included an opportunity to make healthy eating changes. The identified harms were emotional, financial and cultural. Women commented about the a…
Davis	2023	Multiple GDM - Pregnancy: Psychosocial Health GDM - Pregnancy: Treatment and Management	The holistic maternity care needs of women with Gestational Diabetes Mellitus: A systematic review with thematic synthesis	DOI: 10.1016/j.wombi.2023.08.005	To synthesise the qualitive research on women’s experiences of GDM to understand their holistic (physical, emotional, social, economic, and spiritual) healthcare needs to provide insight for those providing their care.	Qualitative systematic review	28	Australia	Twenty-eight studies were included, representing the experiences of 958 women. Five themes reflect women’s holistic needs through their journey from initial diagnosis to postpartum: psychological impact, information and education, making change for better health, support, and care transition.
Dennison	2019	GDM - Postpartum: Psychosocial Health	Women's views on lifestyle changes to reduce the risk of developing Type 2 diabetes after gestational diabetes: a systematic review, qualitative synthesis and recommendations for practice	DOI: 10.1111/dme.13926	To systematically synthesize the literature that focuses on the views of women with a history of gestational diabetes on reducing their risk of developing diabetes postpartum through lifestyle and behaviour changes.	Qualitative systematic review	21	United Kingdom	Six themes of interacting influences on postpartum behaviour: role as mother and priorities; social support; demands of life; personal preferences and experiences; risk perception and information; and finances and resources (plus preferred format of interventions). These factors inhibited many women from addressing their own health, while they motivated others to persevere.
Dennison	2020	GDM - Postpartum: Screening for Cardiometabolic Conditions	Women's views on screening for Type 2 diabetes after gestational diabetes: a systematic review, qualitative synthesis and recommendations for increasing uptake	DOI: 10.1111/dme.14081	To synthesize the literature regarding the views and experiences of women with a history of GDM on postpartum glucose testing, focusing on barriers and facilitators to attendance.	Qualitative systematic review	16	United Kingdom	Four themes of influences relating to the healthcare system and personal factors that affected both ability and motivation to attend: relationship with health care, logistics of appointments and tests, family-related practicalities and concern about diabetes. We developed 10 recommendations addressing diabetes risk information and education, and changes to healthcare systems to promote increased …
Devsam	2013	GDM - Pregnancy: Psychosocial Health	An interpretive review of women's experiences of gestational diabetes mellitus: Proposing a framework to enhance midwifery assessment	DOI: 10.1016/j.wombi.2012.12.003	To understand women's beliefs, values, perceptions and experiences following diagnosis of GDM.	Interpretive review	17	Australia	Responses (initial reaction to GDM diagnosis, negative thoughts following diagnosis, struggle to manage GDM, feelings of 'loss of control', changes to identity and adapting to change), Focus of Concern (concern for baby's health, mother's concern for her own health, perceived seriousness of GDM, perceived fear of T2DM) Influencing Factors (cultural roles and beliefs, social stigmas, social suppor…
Druye	2024	GDM - Pregnancy: Treatment and Management	Self-management interventions for gestational diabetes in Africa: a scoping review	DOI: 10.1186/s12884-024-06764-w	To map the evidence of self-management interventions for GD in Africa.	Scoping review	4	Ghana	The results revealed that intermittent fasting, education on diet, insulin injection, blood glucose monitoring, physical activities, lifestyle modifcation and foot care were the available self-management interventions for GD in Africa. Most of the reviewed studies reported intermittent fasting and patient education as efective self-management interventions for GD in Africa. The barriers identifed…
Edwards	2022	Multiple GDM - Pregnancy: Prevention GDM - Pregnancy: Treatment and Management	Mobile health as a primary mode of intervention for women at risk of, or diagnosed with, gestational diabetes mellitus: a scoping review	DOI: 10.11124/JBIES-21-00294	To map the knowledge related to the use of mHealth as a primary mode of intervention for the prevention and management of gestational diabetes mellitus and its long-term implications among women at risk of or diagnosed with gestational diabetes mellitus.	Scoping review	6	United Kingdom	Over half (n = 14) were for self-managing blood glucose during pregnancy. Common features included tracking blood glucose levels, real-time feedback, communication with professionals, and educational information. Few (n = 6) mHealth interventions were designed for postpartum use and none for interconception use. Five for postpartum use supported behavior change to reduce the risk of type 2 diabet…
Elomrani	2023	Multiple GDM - Pregnancy: Psychosocial Health GDM - Postpartum: Screening for Cardiometabolic Conditions GDM - Postpartum: Optimizing Maternal Health	Perceptions and experiences of women with a history of gestational diabetes mellitus: A qualitative evidence synthesis	DOI: 10.29063/ajrh2023/v27i5s.12	To synthesise the existing evidence regarding women’s views and experiences of the emotional and practical impact of GDM and its implications for diabetes prevention.	Qualitative systematic review	31	Morocco	We found that women’s role as mother and caregiver is competing with one’s own health priority resulting in poor postpartum screening and poor management of eating and physical activity behaviours. A supportive environment including partners, family, peers and health professionals is essential for lifestyle changes. Other environmental factors such as limited financial means or lack of health edu…
Faal Siahkal	2022	GDM - Pregnancy: Psychosocial Health	The psychosocial challenges associated with gestational diabetes mellitus: A systematic review of qualitative studies	DOI: 10.1016/j.pcd.2021.09.003	To highlight mental health and psychological challenges associated with gestational diabetes.	Qualitative systematic review	24	Iran	Five key themes 1. psychological challenges, 2. socio-cultural challenges, 3. information-communication challenges, 4. challenges associated with a lifestyle change, 5. challenges related to health care
Fantinelli	2019	GDM - Pregnancy: Healthcare Systems and Delivery	Assessment of psychological dimensions in telemedicine care for gestational diabetes mellitus: A systematic review of qualitative and quantitative studies	DOI: 10.3389/fpsyg.2019.00153	To provide an update of the literature about telemedicine for GDM, considering the role of psychological dimensions such as empowerment/self-efficacy, engagement and satisfaction.	Systematic review	3	Italy	Concerning empowerment and self-efficacy, there were only preliminary findings reporting any improvements derived from using telemedicine approaches. Conversely, there were more consistent and positive results concerning the satisfaction of patients and clinicians. These results are not sufficient to state a conclusive evaluation of positive effects of telemedicine use for GDM care. A more in-dep…
Feng	2025	GDM - Pregnancy: Treatment and Management	Women's perspectives to improve prenatal care for gestational diabetes: A systematic review and meta-aggregation of qualitative studies	DOI: 10.1111/aogs.14973	To synthesize patient-guided suggestions for improving prenatal gestational diabetes care that are informed by lived experience of women and their support persons.	Qualitative systematic review	80	Canada	Patient- and support persons-reported suggestions to improve care include timely and comprehensive education around gestational diabetes with active engagement of family members, personalized and tailored counseling, patient-centered care, incorporation of digital or online adjuncts to care, and increasing support for women.
Ghisi	2024	GDM - Postpartum: Screening for Cardiometabolic Conditions	Women’s Knowledge of Future Cardiovascular Risk Associated With Complications of Pregnancy: A Systematic Review	DOI: 10.1016/j.cjco.2023.07.010	To examine education interventions for cardiovascular risk after pregnancy, clinical measures/scales, and knowledge outcomes in published qualitative and quantitative studies.	Systematic review	5	Canada	In total, 1623 women had a recent or past diagnosis of hypertensive disorders of pregnancy, gestational diabetes mellitus, and/ or premature birth. Of the 7 studies that used online surveys or questionnaires, 2 reported assessing psychometric properties of tools. Four studies used diverse educational interventions (pamphlets, information sheets, in-person group sessions, and an online platform wi…	Multiple conditions
Guo	2024	GDM - Pregnancy: Treatment and Management	Barriers and facilitators to self-management among women with gestational diabetes: A systematic review using the COM-B model	DOI: 10.1016/j.midw.2024.104141	To identify and synthesize barriers and facilitators to self-management of gestational diabetes reported by pregnant women.	Systematic review	25	China	We identified barriers and facilitators relating to capability (e.g., physical discomforts and constraints; lack of knowledge of GDM and self-management behaviours; forgetfulness), opportunity (e.g., limited education and resources; social support from family, friends, and peer groups; conflict with existing lifestyles or cultural norms), and motivation (e.g., perceived negative consequence of se…
Haigh	2023	Multiple GDM - Pregnancy: Psychosocial Health GDM - Pregnacy: Treatment and Management	The experiences of women from culturally and linguistically diverse backgrounds with gestational diabetes mellitus: A mixed methods systematic review	DOI: 10.1002/edm2.421	To describe the experiences of women with GDM from CALD backgrounds and compare their experiences to women with GDM from non-CALD backgrounds.	Systematic review	20	Australia	Data synthesis produced five key themes: (1) Response to diagnosis, (2) Experiences with self-management, (3) Interactions with the healthcare system, (4) Mental health challenges and (5) Facilitators and barriers to support. Women with GDM from CALD and non-CALD backgrounds similarly expressed mental health challenges, feeling burdened by recommendations, and challenges interacting with healthca…
Haron	2023	GDM - Pregnancy: Treatment and Management	Self-care educational guide for mothers with gestational diabetes mellitus: A systematic review on identifying self-care domains, approaches, and their effectiveness	DOI: 10.33546/bnj.2396	To identify self-care approaches, domains, and their effectiveness for a proper self-care educational guide package for women with GDM.	Systematic review	3	Malaysia	Four broad domains emerged from the analysis: 1) information or knowledge of GDM, 2) monitoring of blood glucose levels, 3) practice of healthy lifestyles, and 4) other non-specific activities. The majority of the articles employed a face-to-face approach in executing the educational group sessions, and most studies disclosed their positive effects on GDM management. Other methods of evaluating i…
He	2021	GDM - Pregnancy: Psychosocial Health	The experiences of pregnant women with gestational diabetes mellitus: a systematic review of qualitative evidence	DOI: 10.1007/s11154-020-09610-4	The review provides insight into the physical, psychological, and social experiences of women with GDM; exploring these factors can help identify the challenges of glucose control and may provide targeted care and interventions to improve maternal and child health.	Qualitative systematic review	10	China	Three main themes emerged, which were synthesized from 10 separate categories and 46 individual findings: beliefs about illness and health; life-changing experiences and healthy expectations; and difficulties and needs.
He	2023	GDM - Pregnancy: Treatment and Management	Effects of women with gestational diabetes mellitus related weight gain on pregnancy outcomes and its experiences in weight management programs: a mixed-methods systematic review	DOI: 10.3389/fendo.2023.1247604	To explore the existing intervention programs, the effects on pregnancy outcomes, and the experiences of weight management for GDM-related GWG in women with GDM.	Systematic review	4	China	According to qualitative survey results, some women with GDM experienced weight stigma, and a positive relationship between healthcare providers and GDM women helped in weight management.
Hedeager Momsen	2021	GDM - Postpartum: Optimising Maternal Health	Diabetes prevention interventions for women after gestational diabetes mellitus: an overview of reviews	DOI: 10.1002/edm2.230	To present an overview of reviews of interventions for the prevention of diabetes in women after gestational diabetes mellitus (GDM) with the overall aim of gaining information in order to establish local interventions.	Umbrella review	7	Denmark	Interventions promoting physical activity, healthy diet, breastfeeding and antidiabetic medicine reported significantly decreased incidence of postpartum diabetes, up to 34% reduction after any breastfeeding compared to none. Effects were larger if the intervention began early after birth and lasted longer. Participation in screening rose up to 40% with face-to-face recruitment in a GDM healthcar…
Hinneh	2022	Multiple GDM - Pregnancy: Screening and Diagnosis GDM - Pregnancy: Treatment and Management	Barriers to screening, diagnosis and management of hyperglycaemia in pregnancy in Africa: a systematic review	DOI: 10.1093/inthealth/ihab054	To identify the barriers to diagnosing and managing GDM in Africa.	Systematic review	11	Ghana	Health system-related barriers to GDM management were the shortage of healthcare providers, relevant logistics, inadequate knowledge and skills, as well as limited opportunities for in-service training. Patient-related barriers were insufficient knowledge about GDM, limited support from families and health providers and acceptability of the diagnostic tests. Societal level barriers were concomita…
Karavasileiadou	2022	GDM - Pregnancy: Treatment and Management	Self-management and self-efficacy of women with gestational diabetes mellitus: a systematic review	DOI: 10.1080/16549716.2022.2087298	To identify several aspects of self-management and self- efficacy for women with GDM.	Systematic review	5	Saudi Arabia	Ten out of 70 studies were identified as meeting the established criteria and including a diverse population. The synthesis revealed seven major themes: preliminary psychological impact, communicating the diagnosis, knowledge of GDM, self-efficacy and self-management of GDM, risk perception, the burden of GDM, and gaining control. The benefits of a diagnosis were behavioral and were mostly crysta…
Lake	2022	GDM - Postpartum: Screening for Cardiometabolic Conditions	Barriers to and enablers of type 2 diabetes screening among women with prior gestational diabetes: A systematic review update and qualitative synthesis applying the Theoretical Domains Framework	DOI: 10.1111/dme.14772	To update a previous systematic review and advances it through the application of the Theoretical Domains Framework (TDF) to synthesise personal-level factors impacting type 2 diabetes screening and the Capability, Opportunity, MotivationBehaviour model (COM-B), to develop messaging recommendations for use in clinical practice and screening promotion interventions.	Qualitative systematic review	38	Australia	The ratio of barriers to enablers was three to one. Eight key TDF domains were identified. Evidence-based recommendations include addressing knowledge, risk perception, fear of diabetes diagnosis, low prioritisation of personal health and fatalism. The risk of bias was low and confidence in findings was moderate to high. A limitation was conceptual overlap between TDF domains, which we addressed …
Lithgow	2021	GDM - Postpartum: Screening for Cardiometabolic Conditions	Barriers to postpartum diabetes screening: a qualitative synthesis of clinicians’ views	DOI: 10.3399/BJGP.2020.0928	To provide an updated and expanded qualitative synthesis of clinicians’ perspectives on the issue in order to better understand the challenges faced in current practice and to inform strategies to increase attendance at screening.	Qualitative systematic review	9	United Kingdom	Three main themes were identified: difficulties in handover between primary and secondary care (ambiguous roles and communication difficulties); short-term focus in clinical consultations (underplaying risk so as not to overwhelm patients and competing priorities); and patient-centric barriers such as time pressures.
McGovern	2024	Multiple GDM - Pregnancy: Treatment and Management GDM - Pregnancy: Healthcare Systems and Delivery	Women's perspectives on mHealth behavior change interventions for the management of overweight, obesity, or gestational diabetes: A qualitative meta-synthesis	DOI: 10.1111/obr.13761	To explore women's perceptions of mHealth behavior change interventions for gestational diabetes and/or overweight/obesity management during pregnancy and the postpartum period.	Qualitative systematic review	29	Ireland	Two themes were generated: mHealth as a supportive tool; and mHealth as a personalizable tool. Women highlighted the importance of selfmonitoring, information trustworthiness, peer support, motivational tools (goal setting, risk awareness, and problem solving) and convenience in achieving behavior change using mHealth technology. They suggest mHealth programs incorporate these elements to support…
Neven	2022	GDM - Postpartum: Optimising Maternal Health	Barriers to and enablers of postpartum health behaviours among women from diverse cultural backgrounds with prior gestational diabetes: A systematic review and qualitative synthesis applying the theoretical domains framework	DOI: 10.1111/dme.14945	To synthesise barriers to and enablers of postpartum health behaviours among women from diverse cultural backgrounds with prior GDM and identify relevant intervention components.	Qualitative systematic review	35	Australia	Barriers and enablers focused on Capability (e.g. knowledge), Opportunity (e.g. competing demands, social support from family, friends and healthcare professionals, culturally appropriate education and resources) and Motivation (e.g. negative emotions, perceived consequences and necessity of health behaviours, social/cultural identity). Five relevant intervention functions are identified to link …
Nielsen	2014	Multiple GDM - Pregnancy: Healthcare Systems and Delivery GDM - Postpartum: Healthcare Systems and Delivery	From screening to postpartum follow-up - the determinants and barriers for gestational diabetes mellitus (GDM) services, a systematic review	DOI: 10.1186/1471-2393-14-41	To investigate determinants and barriers to GDM care from initial screening and diagnosis to prenatal treatment and postpartum follow-up.	Systematic review	17	Denmark	Adherence to prevailing GDM screening guidelines and compliance to screening tests seems sub-optimal at best and arbitrary at worst, with no clear or consistent correlation to health care provider, health system or client characteristics. Studies indicate that most women express commitment and motivation for behaviour change to protect the health of their unborn baby, but compliance to recommende…
Nielsen	2018	GDM - Pregnancy: Healthcare Systems and Delivery	Barriers and facilitators for implementing programmes and services to address hyperglycaemia in pregnancy in low and middle income countries: A systematic review	DOI: 10.1016/j.diabres.2018.04.009	To review the evidence on barriers and facilitators to programmes and services addressing hyperglycaemia in pregnancy in LMICs.	Systematic review	14	Denmark	Barriers and facilitators exist at the health system level, individual level and social and societal levels and are often interacting. At the health system level they relate to capacity in terms of human and material resources; availability of feasible and appropriate guidelines; organisational management and referral pathways. Individual level barriers and facilitators include knowledge; risk pe…
Otter	2024	GDM - Postpartum: Breastfeeding	Promoting breastfeeding in women with gestational diabetes mellitus in highincome settings: an integrative review	https://doi.org/10.1186/s13006-023-00603-y	To identify the factors that infuence breastfeeding by exploring the experiences and outcomes.	Integrative review	1	Australia	Women with an immediate history of GDM were as likely to initiate breastfeeding as those without it. However, they were more likely to have the frst feed delayed, be ofered supplementation, experience delayed lactogenesis II and or a perception of low supply. Women were less likely to exclusively breastfeed and more likely to completely wean earlier than the general population. Maternity care pra…
Patail	2025	GDM - Pregnancy: Treatment and Management	What are the perceptions and experiences of adults using mobile applications for self-management in diabetes? A systematic review	DOI: 10.1136/bmjopen-2024-086671	To explore the perceptions and experiences of adults with types 1, 2 and gestational diabetes using mobile applications for self-management in diabetes.	Qualitative systematic review	24	United Kingdom	More than 50% of the studies described favourable app features relating to monitoring blood glucose, diet and exercise while also emphasising the importance of customising these to patient needs. About 40% of the studies described unfavourable aspects related to uploading of excessive information, monitoring device incompatibility, episodic app crashes and telephone handling issues.
Parsons	2014	GDM - Postpartum: Optimising Maternal Health	Perceptions among women with gestational diabetes	DOI: 10.1177/1049732314524636	To gain a deeper understanding of women's experiences of gestational diabetes, their diabetes risk perceptions, and their views on type 2 diabetes prevention, to inform future lifestyle interventions.	Qualitative systematic review	16	United Kingdom	Factors that require consideration when developing a type 2 diabetes prevention intervention in this population include addressing the emotional impact of gestational diabetes; providing women with clear and timely information about future diabetes risk; and offering an intervention that fits with women's multiple roles as caregivers, workers, and patients, and focuses on the health of the whole …
Pham	2022	GDM - Pregnancy: Treatment and Management	A scoping review of gestational diabetes mellitus healthcare: experiences of care reported by pregnant women internationally	DOI: 10.1186/s12884-022-04931-5	To map fndings, highlight gaps and investigate the way research has been conducted into the healthcare experiences of women with GDM.	Scoping review	53	Australia	Fifty-seven articles were included in the analysis. The majority of studies used qualitative methodology, and did not have an explicit theoretical orientation. Most studies were conducted in urban areas of high-income countries and recruitment and research was almost fully conducted in clinical and other healthcare settings. Women found inadequate information a key challenge, and support from hea…
Safiee	2022	GDM - Pregnancy: Healthcare Systems and Delivery	Barriers to and Facilitators of Using eHealth to Support Gestational Diabetes Mellitus Self-management: Systematic Literature Review of Perceptions of Health Care Professionals and Women With Gestational Diabetes Mellitus	DOI: 10.2196/39689	To identify the views of health professionals (HPs) and women with GDM regarding the use of eHealth for GDM self-management.	Systematic review	15	United Kingdom	In all, 4 themes were identified from the qualitative data: the benefits of using technology, engagement with people via technology, the usability of technology, and discouragement factors for the use of technology. The thematic analysis revealed a vast scope of challenges and facilitators in the use of GDM self-management systems. The challenges included usability aspects of the system, technica…
Saha	2019	GDM - Pregnancy: Treatment and Management	Compliance and barriers to self-monitoring of blood glucose in patients with gestational diabetes mellitus: A systematic review	https://pubmed.ncbi.nlm.nih.gov/31123440/	To understand the barriers to self-monitoring of blood glucose (SMBG) in gestational diabetes mellitus (GDM) patients.	Systematic review	2	Australia	The barriers of SMBG in GDM patients were nonprescription of SMBG by the health-care providers, poor perception and fear of SMBG, and family history of Type 2 diabetes. Use of smartphone technology and SMBG-education improved the compliance to SMBG testing. However, most of the quasi-experimental studies did not have a pre-and post-intervention comparison of their results or comparison of their f…
Sushko	2023	GDM - Pregnancy: Treatment and Management	Patient-reported Benefits and Limitations of Mobile Health Technologies for Diabetes in Pregnancy: A Scoping Review	DOI: 10.1016/j.jcjd.2022.08.001	Our aim in this review was to identify the patient-reported benefits and limitations of mHealth technologies among women with diabetes in pregnancy. We also aimed to determine how the women’s experiences aligned with the best practice standards for patient-centred communication.	Scoping review	8	Canada	As per the study’s research question, the themes were organized into 2 overarching categories: 1) patient-reported benefits and 2) patient-reported limitations of mHealth technology.
Tzotzis	2022	GDM - Pregnancy: Psychosocial Health	The needs and experiences of women with gestational diabetes mellitus from minority ethnic backgrounds in high-income nations: A systematic integrative review	DOI: 10.1016/j.wombi.2022.08.006	The aim of this systematic integrative review is to explore the experiences and needs of women with GDM from select ethnic groups in high-income healthcare settings.	Systematic review	16	Australia	Four major themes were constructed: psychological impact of GDM, GDM care and education, GDM and sociocultural impact, and GDM and lifestyle changes.
Van Ryswyk	2014	GDM - Postpartum: Healthcare Systems and Delivery	Clinician views and knowledge regarding healthcare provision in the postpartum period for women with recent gestational diabetes: a systematic review of qualitative/survey studies	DOI: 10.1016/j.diabres.2014.09.001	To examine clinician views and knowledge regarding postpartum healthcare provision for women who have experienced gestational diabetes (GDM).	Qualitative systematic review	13	Australia	Key themes included adequacy of knowledge of risk of type 2 diabetes mellitus (T2DM), gaps between knowledge and practice relating to postpartum screening, and differing perceptions of the value of postpartum screening. Clinicians perceived that women faced obstacles to accessing healthcare, and a need for improved GDM education. Studies reported shortfalls in systems to ensure postpartum screeni…
Van Ryswyk	2015	GDM - Postpartum: Optimising Maternal Health	Women's views and knowledge regarding healthcare seeking for gestational diabetes in the postpartum period: A systematic review of qualitative/survey studies	DOI: 10.1016/j.diabres.2015.09.010	To identify factors influencing postpartum healthcare seeking, from the perspective of women who have experienced gestational diabetes mellitus (GDM).	Qualitative systematic review	42	Australia	The diagnosis of GDM was sometimes a concerning or upsetting experience. A need for more specific information about GDM to be available around the time of diagnosis was identified. Women had varied experiences of antenatal GDM care and management, ranging from very positive to difficult and confusing. Non-judgemental and positively focussed care was preferred. While women were often knowledgeable…
Xu	2023	GDM - Pregnancy: Treatment and Management	Self-reported barriers in self-management of women with gestational diabetes: A systematic review of qualitative studies	DOI: 10.1002/nop2.1988	To provide a systematic review of the qualitative literature on self-reported barriers to self-management in pregnant women with gestational diabetes mellitus (GDM).	Qualitative systematic review	30	China	A total of 30 studies were included, of which seven were in Chinese and 23 were in English, and 10 findings resulted in three themes: (a) Knowledge and belief, (b) Skills and abilities and (c) Environment and social support. By summarizing the self-reported barriers to self-management in patients with GDM and recommends precise interventions for these barriers, thereby saving health resources and…
Zhao	2025	GDM - Pregnancy: Healthcare Systems and Delivery	Women’s experiences and needs in the use of digital technologies for the management of gestational diabetes: An integrative systematic review	DOI: 10.1016/j.midw.2024.104262	To explore women’s experiences in using digital technologies, inform future technology design for gestational diabetes and potentially help improve usability.	Systematic review	18	United Kingdom	Women’s experiences and needs of using GDM digital technologies were synthesised into five overarching themes: (1) sufficient and straightforward GDM-relevant educational information; (2) advanced personalisation and broader commitments in coaching components; (3) easy data recording and advanced data visualisation in data management; (4) improved healthcare professionals’ engagement; (5) develop…
Data Analysis		Number	Coding Categories	Number	Number Including Multiples
Year of Publication	<2000	0	GDM - Pregnancy: Prevention	0	1
	2000-2009	0	GDM - Pregnancy: Screening and Diagnosis	0	1
	2010-2019	11	GDM - Pregnancy: Treatment and Management	13	17
	>/=2020	31	GDM - Pregnancy: Psychosocial Health	5	8
	Total	42	GDM - Pregnancy: Healthcare Systems and Delivery	5	7
Region	Europe	15	GDM - Postpartum: Screening for Cardiometabolic Conditions	4	5
	North America	4	GDM - Postpartum: Optimising Maternal Health	5	5
	South America	0	GDM - Postpartum: Breastfeeding	1	1
	Oceania	13	GDM - Postpartum: Healthcare Systems and Delivery	1	2
	Asia	7	GDM - Postpartum: Psychosocial Health	1	1
	Africa	3	Multiple	7
	Total	42	Total	42
Study Design	Systematic review	17	LIC	0
	Qualitative systematic review	18	LMIC	3
	Integrative review	1	UMIC	6
	Scoping review	4	HIC	33
	Umbrella review	1	Total	42
	Interpretive review	1
	Total	42
Number of articles	Qualitative/mixed methods	787

## Sheet: HDP - Original Research
Author	Year	Primary Area of Investigation	Title	DOI	Aim	Study Design	Timing of Assessment/ Data Collection	Sample Population	Women	Healthcare Professionals	Partners	Community stakeholders	Professional stakeholders	Country	Key Findings/ Themes																				Other
Adu-Bonsaffoh	2023	HDP - Pregnancy: Healthcare Systems and Delivery	Provision and experience of care among women with hypertension in pregnancy: a multi-center qualitative study in Ghana	DOI: 10.1186/s12978-023-01593-0	To explore women's perspectives on provision and lived experiences of care and identify specific challenges among women treated for hypertension during pregnancy in five health facilities in Ghana	Mixed methods	Pregnancy & Postpartum	72 women (50 in-depth interviews and 22 focus group participants)	72	0	0	0	0	Ghana	Women reported mixed (positive and negative) experiences of maternal care. Positive experiences reported include receiving optimal quality of care, satisfaction with care and good counselling and reassurance from the health professionals. Negative experiences of care comprised ineffective provider–client communication, inappropriate attitudes by the health professionals and disrespectful treatmen…
Ahmed	2021	HDP - Pregnancy: Treatment and Management	Women’s attitudes, beliefs and values about tests, and management for hypertensive disorders of pregnancy	DOI: 10.1186/s12884-021-04144-2	To explore the views of a convenience sample of women with experience of hypertensive disorders in pregnancy (HDPs) about tests, treatment risks, and expectant management to guide development of consumer messages and education campaigns, and inform future research.	Surveys	Pregnancy	807 participants (women with Hx of HDP) completed questionnaire	807	0	0	0	0	United States	Women generally favored predictive and diagnostic testing, although not because they would opt for termination of pregnancy. Participants generally disagreed that taking daily low-dose aspirin (LDA) would make them nervous, with disagreement significantly higher in the preterm delivery subgroup. A high proportion of participants, especially in the preterm delivery subgroup, would take LDA through…
Almli	2020	HDP - Postpartum: Optimising Maternal Health	Implementing a healthy postpartum lifestyle after gestational diabetes or preeclampsia: a qualitative study of the partner's role	DOI: 10.1186/s12884-020-2769-6	To explore the partner's experiences and knowledge of gestational diseases, and how the partner wishes to contribute to lifestyle change.	Mixed methods	Pregnancy	Eleven partners of women with a pregnancy complicated by GDM or PE.	0	0	11	0	0	Norway	Partners experienced a strong "we-feeling" and wanted to support the woman in lifestyle changes. At the same time, they felt insecure, worried, foolish and left out and they missed information from clinicians. The partners felt that their involvement was crucial to lasting lifestyle changes and expected that the clinicians would routinely invite them to discuss lifestyle change. CONCLUSIONS: Part…																				Multiple conditions
Arntzen	2023	HDP - Postpartum: Optimising Maternal Health	Postpartum follow-up of women with preeclampsia: facilitators and barriers — A qualitative study	DOI: 10.1186/s12884-023-06146-8	To explore the perspectives of women with a history of PE participating in a lifestyle intervention study, their risk perception, interaction with their health care providers, and their knowledge and attitudes regarding postpartum preventive care	Interviews	Postpartum	17 women with a recent history of PE who had completed a 6-month postpartum lifestyle intervention	17	0	0	0	0	Norway	We identifed fve themes, each with 2–3 subthemes, that demonstrate how women with recent preeclampsia experience postpartum follow-up: (1) fear and uncertainty (a body out of balance and facing an uncertain future), (2) a conversation on lifestyle – not really that difcult (preeclampsia as a gateway, a respectful approach, and a desire for more constructive feedback), (3) when your own health is …
Atluri	2023	HDP - Pregnancy: Screening and Diagnosis	Benefts and barriers of home blood pressure monitoring in pregnancy: perspectives of obstetric doctors from a Ghanaian tertiary hospital	DOI: 10.1186/s12884-023-05363-5	To evaluate doctor perspectives on benefts and barriers to home BP monitoring among pregnant women in Ghana.	Interviews	Pregnancy	22 interviews with OBGYN doctors	0	22	0	0	0	Ghana	Quantitative and qualitative results converged to highlight that the current state of blood pressure monitoring among pregnant women in Ghana is inadequate. The majority agreed that delayed diagnosis of preeclampsia leads to poor health outcomes in their patients (90.6%, n=68) and earlier detection would improve outcomes (98.7%, n=74). Key qualitative benefts to the adoption of home blood pressur…
Band	2019	HDP - Pregnancy: Screening and Diagnosis	Intervention planning and modification of the BUMP intervention: A digital intervention for the early detection of raised blood pressure in pregnancy	DOI: 10.1186/s40814-019-0537-z	To facilitate the early detection of raised blood pressure through self-monitoring. This article outlines how the self-monitoring interventions in the BUMP trial were developed and modified using the person-based approach to promote engagement and adherence.	Interviews	Pregnancy	210 women in BUMP trial	210	0	0	0	0	United Kingdom	The evidence synthesis suggested women face challenges integrating self-monitoring into their lives and that adherence is challenging at certain time points in pregnancy (for example, starting maternity leave). Intervention modification included strategies to address adherence but also focussed on modifying outcome expectancies, by providing messages explaining pre-eclampsia and outlining the pot…
Barlow	2008	HDP - Pregnancy: Psychosocial Health	Women's experiences of hospitalisation with hypertension during pregnancy: Feeling a fraud	DOI: 10.1080/02646830701691384	To provide greater insight into the needs and beliefs of women admitted to hospital with hypertension.	Interviews	Pregnancy	12 pregnant women admitted to hospital with hypertensive disease	12	0	0	0	0	United Kingdom	Women admitted to hospital with hypertension could be assisted in their search for meaning by affirmation concerning their status as worthy of hospital care, provision of consistent information, and satisfactory social support.
Bautista-Valarezo	2022	HDP - Pregnancy: Treatment and Management	Culturally adapted fowcharts in obstetric emergencies: a participatory action research study	DOI: 10.1186/s12884-022-05105-z	To develop learning and communication bridges on the management of obstetric emergencies and on policies of patients’ referral to the biomedical health system in rural areas.	Mixed methods	Pregnancy	94 traditional midwives	0	94	0	0	0	Ecuador	This study documents common practices of pregnancy and delivery management by traditional midwives. Furthermore, cultural fowcharts were developed for and together with midwives to improve the clinical response to obstetric emergencies. The preliminary evaluation was favorable; the most frequently used fowchart con‑ cerned preeclampsia. In this process, establishing a partnership was crucial for …
Beardmore‑Gray	2021	HDP - Pregnancy: Treatment and Management	Planned early delivery for late preterm pre-eclampsia in a low- and middle-income setting: a feasibility study	DOI: 10.1186/s12978-021-01159-y	To understand the contextual factors likely to infuence trial implementation and assess the perceived barriers and facilitators to the intervention to evaluate timing of delivery in late preterm pre-eclampsia in low and middle-income countries (LMIC)	Mixed methods	Pregnancy	Interviews: 29 healthcare providers obstetricians (n=9), paediatricians (n=6), midwives (n=6), maternity nurses (n=2), neonatal nurses (n=5), and healthcare assistant (n=1). Focus groups: pregnant women attending for antenatal care (n=35), male partner (n=24)	35	29	24	0	0	Zambia & India	Identified barriers and facilitators to trial intervention. Lived experience of women and healthcare providers was an important facilitator to the proposed intervention, highlighting the serious consequences of pre-eclampsia. A preference for spontaneous labour and limited neonatal resources were identifed as potential barriers.
Beck	2023	Multiple HDP - Postpartum: Optimising Maternal Health HDP - Postpartum: Psychosocial Health	Postpartum Preeclampsia: What Can Stories Posted on the Internet Tell Us?	DOI: 10.1097/TME.0000000000000457	To explore women’s personal experiences of postpartum preeclampsia as described in online blogs.	Social media content analysis	Postpartum	25 stories of postpartum preeclampsia on online blogs	25	0	0	0	0	United States	Five themes were identified: (1) Not even on my radar as a new mom, (2) Bombarded with physical and emotional symptoms, (3) Life-threatening situation: Dismissed or misdiagnosed, (4) Heartbroken: Separation from my newborn, and (5) Trust your instincts and advocate for yourself.
Bendix	2024	HDP - Pregnancy: Healthcare Systems and Delivery	“But I’m not a professional” − How women with high-risk pregnancies voice the experiences of home-based telemonitoring; a qualitative interview study	DOI: 10.1016/j.srhc.2024.101015	To examine how women with high-risk pregnancies in an outpatient setting experienced home-based telemonitoring of pregnancy-related complications.	Interviews	Pregnancy	15 women with high risk pregnancy	15	0	0	0	0	Denmark	The study revealed that performing telemonitoring was overall positively experienced as an ‘Empowering yet challenging responsibility’ as well as an ‘Extended patient-clinician partnership.’ There were pros and cons as to the influence of telemonitoring in everyday life; ‘Tele-comfort yet ambivalence’ and that it could be accompanied by annoying practical issues; ‘Accompanying remote issues.’																				Multiple conditions
Bick	2020	HDP - Postpartum: Healthcare Systems and Delivery	Postnatal care following hypertensive disorders of pregnancy: a qualitative study of views and experiences of primary and secondary care clinicians	DOI: 10.1136/bmjopen-2019-034382	To explore clinicians’ views and experiences of caring for postnatal women who had hypertensive disorders of pregnancy (HDP), awareness of relevant National Institute for Health and Care Excellence (NICE) guidance to inform their postnatal management, the extent to which NICE guidance was implemented, barriers and facilitators to implementation and how care could be enhanced to support women’s fu…	Interviews	Postpartum	20 clinicians with experience of providing postnatal care to women following HDP.	0	20	0	0	0	United Kingdom	Four main themes were generated: variation in knowledge and clinical practice; communication and education; provision of care; locus of responsibility for care. Perceived barriers to implementation of NICE guidance included lack of postnatal care plans and pathways, poor continuity of care, poor antihypertensive medication management, uncertainty around responsibility for postnatal care and women…
Boakye	2024	HDP - Pregnancy: Psychosocial Health	Eclampsia or epilepsy? The intriguing experiences of pregnant women diagnosed with preeclampsia and eclampsia: A descriptive exploratory study	DOI: 10.1177/20503121241271768	To explore the emotional experiences and informational needs of pregnant women who suffer the stressful effects of preeclampsia and eclampsia	Interviews	Postpartum	12 women with history of pre-eclampsia or eclampsia	12	0	0	0	0	Ghana	The study found that women had strong negative emotional reactions after being diagnosed with preeclampsia or eclampsia. They frequently felt guilty, angry, scared, in denial, or disbelief about their condition. Many women held mistaken beliefs about the diseases (they misconstrued eclampsia to be epilepsy) and isolated themselves, mainly because of false perceptions and stigma around their illne…
Brown	2013	HDP - Postpartum: Screening for Cardiometabolic Conditions	Women's perception of future risk following pregnancies complicated by preeclampsia	DOI: 10.3109/10641955.2012.704108	To elicit women's personal understanding of future cardiovascular risk, following a pregnancy complicated by preeclampsia, and to identify the postnatal needs of these women.	Interviews	Postpartum	12 women with a recent history of preeclampsia	12	0	0	0	0	United Kingdom	Family history of cardiovascular disease was associated with a greater awareness of future cardiovascular risk. Women without traditional risk factors found it hard to envisage themselves as being at risk and may not see the relevance of such information. It may take several months after delivery for a woman to be able to fully consider her own health as well as the baby's; a reminder of risk and…
Carter	2021	HDP - Pregnancy: Screening and Diagnosis	Maternal help seeking about early warning signs and symptoms of pre-eclampsia: A qualitative study of experiences of women and their families	DOI: 10.1016/j.midw.2021.102992	To understand factors that influenced women's help seeking in response to the onset of early warning signs and symptoms of pre-eclampsia as well as partners or family members' ability to raise their health concerns with healthcare professionals during the progression of the disorder.	Interviews	Pregnancy	23 women with a recent history of preeclampsia	23	0	0	0	0	United Kingdom	Themes associated with help-seeking amongst women included: 1) Risk assessment, 2) Self-monitoring, 3) Organisational constraints. Women categorised as at low risk of hypertensive disorders at their antenatal booking appointment reported a lack of information on pre-eclampsia which affected their ability to seek help as they were unaware of signs and symptoms of the onset of the condition. In con…
Cham	2009	HDP - Pregnancy: Healthcare Systems and Delivery	Availability and quality of emergency obstetric care in Gambia's main referral hospital: Women-users' testimonies	DOI: 10.1186/1742-4755-6-5	To assess the availability and quality of emergency obstetric care services in Gambia's main referral hospital.	Interviews	Pregnancy	30 women treated for acute obstetric emergencies (12 with hypertensive pregnancy disorder)	12	0	0	0	0	Gambia	Substantial difficulties in obtaining emergency obstetric care were uncovered. Health system inadequacies including lack of blood for transfusion, shortage of essential medicines especially antihypertensive drugs considerably hindered timely and adequate treatment for obstetric emergencies. Such inadequacies also inflated the treatment costs to between 5 and 18 times more than standard fees. Bloo…
Chaturvedi	2013	HDP - Pregnancy: Healthcare Systems and Delivery	Availability of treatment for eclampsia in public health institutions in Maharashtra, India	DOI: 10.3329/jhpn.v31i1.14753	To examine the availability and use of MgSO4 treatment in the public health system and poor women's recent experiences with eclampsia treatment in Maharashtra state. A mix of qualitative and quantative methods was used.	Mixed methods	Pregnancy	- Observations and record reviews were used for collecting data/ survey of 44 secondary- and tertiary-care centres—3 district hospitals (250-bedded), 8 subdistrict hospitals (50 to 100-bedded), and 33 CHCs in the three selected districts. - Survey of 1833 women - Interviews with 10 mothers - Interviews were conducted with obstetricians (n=15), medical superintendents (n=20), district health offic…	10	15	0	0	0	India	Interviews were conducted with 17% of the mothers who reported having experienced eclampsia; 61% of facilities had no stock of MgSO4 , the stock-out position continuing from a period ranging from 3 months to 3 years while another 20% had some stock, although less than the expected minimum quantity. No treatment for eclampsia was provided in the recent 3 months at 73% facilities. Our survey of rec…
Chikwala	2024	HDP - Pregnancy: Treatment and Management	Perspectives of providing magnesium sulfate to patients with preeclampsia and eclampsia: A qualitative study amongst nurse-midwives in Dar es Salaam, Tanzania	DOI: 10.1371/journal.pone.0308382	To explore nurse-midwives’ perspectives on providing MgSO4 to patients with preeclampsia or eclampsia in Tanzania.	Interviews	Pregnancy	19 nurse midwives	0	19	0	0	0	Tanzania	This study revealed that nurse-midwives provide magnesium sulfate to save the lives of women and their unborn children. Nurse-midwives reasoned that confidence in their skill enhances provision of magnesium sulfate. However, they were concerned about its effect on the progress of labour. Ineffective use of magnesium sulfate emerged from inadequate training, an unsupportive work environment, and u…
Chisholm	2024	HDP - Pregnancy: Screening and Diagnosis	Self-monitoring blood pressure in pregnancy: evaluation of women’s experiences of the BUMP trials	DOI: 10.1186/s12884-024-06972-4	To understand participants’ experiences of self-monitoring of BP in the BUMP trials, how the intervention worked and exerted its effects and to give further context to the trial outcomes. To explore perspectives of individuals who declined to take part in the trial and those in the usual care arm of the BUMP2 trial to find out whether they self-monitored their BP.	Interviews	Pregnancy	58 women (39 trial participants randomized to intervention arm, 11 participants randomized to control arm, 8 women who declined or discontinued participation)	58	0	0	0	0	United Kingdom	Self-monitoring of blood pressure in the BUMP trials was reassuring, acceptable, and convenient and sometimes alerted women to raised BP. While empowering, taking a series of self-monitored readings also introduced uncertainty and new responsibility. Some declined to participate due to a range of concerns. In the intervention arm, the performance of the BUMP intervention may have been impacted by…
Chisholm	2024	HDP - Pregnancy: Screening and Diagnosis	Self-monitoring blood pressure in Pregnancy: Evaluation of health professional experiences of the BUMP trials	DOI: 10.1016/j.preghy.2024.01.134	To understand healthcare professionals’ perspectives and experiences of the BUMP trials of self-monitoring of blood pressure during pregnancy.	Interviews	Pregnancy	22 obstetricians and midwives	0	22	0	0	0	United Kingdom	Healthcare professionals felt self-monitoring of blood pressure did not overmedicalise pregnancy for women with, or at risk of, hypertension. Most said self-monitored readings positively affected their clinical encounters and professional roles, provided additive information on which to base decisions and enriched their relationships with pregnant people. Self-monitoring of blood pressure shifts …
Cramer	2024	HDP - Pregnancy: Healthcare Systems and Delivery	Health-related needs of survivors of hypertensive disorders of pregnancy: implications for health communication interventions	DOI: 10.1080/17538068.2023.2298522	To unearth the health-related needs of women with a reported history of HDP by inquiring about preferences for care.	Surveys	Postpartum	77 responses to open ended questions from HDP survivors	77	0	0	0	0	United States	We identified a taxonomy of health-related needs arising across the trajectory of HDP: clinical information, needs requiring clinical knowledge, such as information about the etiology or prognosis of HDP; medical, needs associated with HDP intervention and management; logistical, needs regarding practical information, such as how to contact a provider or obtain the correct medical device; emotion…
Cramer	2024	HDP - Postpartum: Psychosocial Health	#Preeclampsiasurvivor and symbolic interactionism in women’s maternal health	DOI: 10.1080/07399332.2022.2142226	To understand how women with PE name and negotiate identities on the social media platform and make sense of and derive meaning out of their health experiences.	Social media content analysis	Postpartum	98 posts on Instagram with #preeclampsiasurvivor from 73 user accounts	73	0	0	0	0	United States	Themes emerging from interpretive analysis of 98 posts (160 images) included the role of PE in redefining a woman’s relationship to her body, reifying a woman’s connection to her child, and illuminating the transitive aspects of a childbearing woman’s identity. Additionally, PE survivors turned to Instagram to speak to an imagined, ‘generalized sisterhood’ of women sharing a common set of experie…
Crombag	2017	HDP - Pregnancy: Screening and Diagnosis	Perspectives, preferences and needs regarding early prediction of preeclampsia in Dutch pregnant women: a qualitative study	DOI: 10.1186/s12884-016-1195-2	To explore pregnant women’s perceptions, preferences and needs regarding prediction models for first trimester screening for common pregnancy complications, such as preeclampsia, to support future implementation.	Focus groups	Pregnancy	45 pregnant women in 10 focus groups	45	0	0	0	0	The Netherlands	Women in this study had a positive attitude towards first trimester screening for preeclampsia using prediction models. Reassurance when determined as low-risk was a major need for using the test. Self-monitoring, early recognition and intensive monitoring were considered benefits of using prediction models in case of a high-risk. Women acknowledged that high-risk determination could cause (unnec…
Cross-Barnet	2021	HDP - Pregnancy: Treatment and Management	Preeclampsia Risk and Prevention among Pregnant Medicaid Beneficiaries	DOI: 10.1353/hpu.2020.0123	To assess Medicaid beneficiaries' risk factors for preeclampsia and their providers' clinical use of low dose aspirin in the federal Strong Start for Mothers and Newborns II initiative.	Interviews	Pregnancy	92 HCP	0	92	0	0	0	United States	This mixed-methods analysis assesses rates of risks, incidence of pregnancy-related hypertensive disorders, and assessment of care teams' LDA knowledge and reported prescription practices. Many Strong Start participants had risk factors that merited LDA, but most practices reported inconsistent or non-existent prescribing. Use varied within the three care models and among all provider types. Anci…
Curran	2017	HDP - Pregnancy: Psychosocial Health	Practicing maternal virtues prematurely: The phenomenology of maternal identity in medically high-risk pregnancy	DOI: 10.1080/07399332.2017.1323904	To examine maternal identity development among U.S. women hospitalized with medically high-risk pregnancies (MHRP).	Interviews	Pregnancy	16 women hosptialised with a high risk pregnancy (including HDP, SPTB)	16	0	0	0	0	United States	Women drew on culturally normative notions of maternal nurture, worry, and sacrifice to construct maternal identity in the context of MHRP. Based on our findings, we suggest that MHRP shape women’s sense of connection to and distinctive cognitive representations of their fetus. We conclude that hospitalization simultaneously promotes and challenges women’s early maternal identifications.																				Multiple conditions
Dartey	2022	HDP - Pregnancy: Healthcare Systems and Delivery	Midwives Experiences of Managing Clients with Eclampsia in a low Resource Setting: A Qualitative Descriptive Study	DOI: 10.1177/23779608221094542	To explore midwives’ experiences in managing clients with eclampsia.	Interviews	Pregnancy	8 midwives	0	8	0	0	0	Ghana	The three emerged overriding themes are: 1. Midwives have knowledge (warning signs, regimens, and prevention of complications) about the management of eclampsia. 2. Challenges in managing clients included inadequate equipment, staffing, and access to drugs. 3. Strategies for mitigating barriers to care for women with eclampsia (adherence to protocols, teamwork, peer mentoring and supervision, mid…
De Azevedo	2011	HDP - Pregnancy: Psychosocial Health	An analysis of the meanings of pre-eclampsia for pregnant and postpartum women and health professionals in Rio Grande do Norte, Brazil	DOI: 10.1016/j.midw.2010.06.021	To understand the meanings of pre-eclampsia for pregnant and postpartum women and health-care professionals.	Interviews	Pregnancy & Postpartum	51 Pregnant women, 10 postpartum women and 87 health-care professionals completed a word-association test; 18 pregnant women, two postpartum women and 20 health-care professionals for the interviews	20	20	0	0	0	Brazil	Thematic categories based on the word-association test and the interviews were created to help the data analysis. chi(2) test was used to compare the categories raised by both groups in the word-association test to determine the association between the frequencies of these categories. The meanings of pre-eclampsia to pregnant and postpartum women were fear, risk, care and lack of information. To …
De Carvalho	2023	HDP - Postpartum: Psychosocial Health	Parenthood after severely endangered pregnancy and delivery of a prematurely born child: An interview study with fathers and mothers	DOI: 10.1080/23311908.2023.2207295	To gain insight into the development of parenthood six months after delivery of a preterm infant due to the mother’s preeclampsia or HELLP syndrome.	Interviews	Postpartum	5 couples who experienced preterm birth due to pre-eclampsia or HELLP	5	0	5	0	0	The Netherlands	Many statements made clear that these parents are undergoing a distinctive development. Fear of losing the baby was still central to all parents and they were afraid of being a parent or forming a loving bond. Importantly, both fathers and mothers described loss of control, recurring memories and catastrophic fears. Psychological support should help parents regulate the shock, process traumatic e…
Delgado	2024	HDP - Pregnancy: Healthcare Systems and Delivery	Experiences of pregnant women with hypertensive disorders admitted to critical care units, and mother-child separation in Ecuador, 2023	DOI: 10.18597/rcog.4234	To describe the experiences of pregnant women affected by hypertensive disorders who are admitted to the ICU, as well as their repercussions on mother-child separation, and the strategies used to diminish the impact created by this separation.	Interviews	Postpartum	10 participants with a history of hypertensive disorders during pregnancy, admitted to critical care	10	0	0	0	0	Ecuador	Six categories emerged: 1) consequences of hypertensive disorders in pregnant women in intensive care units; 2) positive aspects during perinatal care; 3) emotions and suffering due to the loss of the newborn; 4) impact of critical conditions on the mother-newborn bond; 5) lack of resources for timely therapeutic interventions in perinatal care, and 6) lack of assertive communication by healthcar…
Dempsey	2021	HDP - Pregnancy: Healthcare Systems and Delivery	Pathways to service access for pre-eclampsia and eclampsia in rural Bangladesh: Exploring women's care-seeking	DOI: 10.1371/journal.pone.0245371	To explore the perspectives of women and communities on the influences that impact care-seeking decisions and pathways to health services.	Interviews	Postpartum	22 Women with prior PE or eclampsia	22	0	0	0	0	Bangladesh	Prevailing views of women and communities across settings in Bangladesh indicate varied pathways to care throughout their pregnancy, during childbirth, and in the postnatal period influenced by internal and external factors at the individual, familial, social, and health systems levels. Internal influences draw on women’s own awareness of hypertension complications and options, and their ability …
Dhakal	2024	HDP - Postpartum: Screening for Cardiometabolic Conditions	Evaluation of a Question Prompt List About Cardiovascular Disease Risk and Prevention After Hypertensive Pregnancy: A Pilot Study	DOI: 10.1111/hex.70085	To pilot test a question prompt list (QPL) about cardiovascular disease (CVD) risk reduction after hypertensive pregnancy (HDP).	Interviews	Postpartum	23 women who had hypertensive pregnancy	23	0	0	0	0	Canada	Women appreciated the QPL and knowledge about self‐management was high but self‐efficacy for or perceived self‐management was moderate. It appears feasible to share a QPL with ethno‐culturally diverse women who can share it with physicians to facilitate discussions about post‐pregnancy HDP‐related CVD risk.
Dijkhuis	2020	HDP - Postpartum: Optimising Maternal Health	Investigating the current knowledge and needs concerning a follow-up for long-term cardiovascular risks in Dutch women with a preeclampsia history: a qualitative study	DOI: 10.1186/s12884-020-03179-1	To explore the opinions and wishes among women and physicians about the follow-up for women with a history of preeclampsia.	Interviews	Postpartum	15 women and 14 physicians (5 obstetricians, 4 general practitioners, 3 vascular medicine specialists and 2 cardiologists)	15	14	0	0	0	The Netherlands	Women had some knowledge about the association between preeclampsia and the increased CVR, but missed information from their health care providers. Specialists were aware of the association, but the information and advice they provided to their patients was minimal and inconsistent according to themselves. Whereas some general practitioners regarded their own knowledge as limited. There was a cle…
Dubrofsky	2023	Multiple HDP - Postpartum: Psychosocial Health HDP - Postpartum: Healthcare Systems and Delivery	Patient Perspectives on a Pilot Virtual Follow-up Program After Hypertensive Disorders of Pregnancy: A Qualitative Study	DOI: 10.1016/j.cjco.2023.03.003	To assess the feasibility and user response to a mobile-health tool and virtual consultation aimed at educating people with an HDP on future cardiovascular risk, and at better understanding patients’ priorities for postpartum care.	Focus groups	Postpartum	16 women with HDP in the past 5 years	16	0	0	0	0	Canada	Participants reported a lack of awareness of future cardiovascular disease risks prior to participating in the program, and identified barriers to counselling, including traumatic birth experiences, inappropriate timing, and competing priorities. Participants reported that the virtual Her-HEART program was an effective avenue to provide counselling on long-term cardiovascular risks. They highligh…
Duffy	2019	HDP - Pregnancy: Treatment and Management	What outcomes should researchers select, collect and report in pre-eclampsia research? A qualitative study exploring the views of women with lived experience of pre-eclampsia	DOI: 10.1111/1471-0528.15616	To identify outcomes relevant to women with lived experience of pre-eclampsia.	Interviews	Postpartum	30 women with lived experience of pre-eclampsia	30	0	0	0	0	United Kingdom	Thematic analysis identified 71 different treatment outcomes. Fifty-nine of these had been previously reported by pre-eclampsia trials. Outcomes related to maternal and neonatal morbidity, commonly reported by pre-eclampsia trials, were frequently discussed by women with lived experience of pre-eclampsia. Twelve outcomes had not been previously reported by pre-eclampsia trials. When compared with…
Ekawati	2020	HDP - Pregnancy: Healthcare Systems and Delivery	The elephant in the room: an exploratory study of hypertensive disorders of pregnancy (HDP) management in Indonesian primary care settings	DOI: 10.1186/s12875-020-01303-w	To explore the way HDP management is provided, including its barriers and facilitators in Indonesian primary care settings.	Interviews	Pregnancy	24 participants - 4 general practitioners, 5 midwives, 3 nurses, 3 obstetricians, a cardiologist, 5 policymakers and 3 women with a previous history of HDP	3	16	0	0	5	Indonesia	Referrals are the usual management performed for HDP women in primary care and the primary care providers’ practice is challenged by three identified themes: (i) providers’ limited confidence to perform HDP management, (ii) fragmented continuity of care, and (iii) community beliefs. Many participants also desired to have more focused guidance to improve HDP management in primary care practice.
Ekawati	2021	HDP - Pregnancy: Healthcare Systems and Delivery	Challenging the status quo: results of an acceptability and feasibility study of hypertensive disorders of pregnancy (HDP) management pathways in Indonesian primary care	DOI: 10.1186/s12884-021-03970-8	To report on the implementation process of the (HDP management) pathways to determine their acceptability and feasibility in Indonesian practice.	Mixed methods	Pregnancy	50 primary care providers, four obstetricians, a maternal division officer in the local health office and 61 patients agreed to participate, and 48 of the recruited participants participated in evaluation FGs or interviews.	61	55	0	0	0	Indonesia	All of the providers in the Puskesmas attempted to apply recommendations from the pathways to various degrees, mainly adopting preeclampsia risk factor screenings and HDP monitoring. The participants expressed that the recommendations empowered their practice when it came to HDP management. However, their practices were challenged by professional boundaries and hierarchical barriers among health …
Ekpenyong	2022	HDP - Pregnancy: Healthcare Systems and Delivery	The role of distance and transportation in decision making to seek emergency obstetric care among women of reproductive age in south–South Nigeria: A mixed methods study	DOI: 10.1002/ijgo.14103	To explore the role of transportation in seeking emergency obstetric care among women with obstetric complications.	Mixed methods	Pregnancy	6 women experiencing obstetric emergencies completed in depth interviews	6	0	0	0	0	Nigeria	Of the 318 respondents, 290 (91.2%) accessed health facilities by motorized transport with 28 (8.8%) on foot. Mode of transportation was related to regularity at prenatal care (P = 0.003), with those who came on foot being regular attenders compared with those that came on motorized transport.																				Multiple conditions
Escobar-Bermudez	2021	HDP - Pregnancy: Psychosocial Health	Experiences of women with preeclampsia in an Obstetric Intensive Care Unit in Colombia	DOI: 10.1016/j.enfcli.2020.11.003	To describe the meaning that pregnant women with preeclampsia attach to nursing care in an obstetric intensive care unit of a hospital in Neiva (Colombia).	Interviews	Pregnancy & Postpartum	11 participants	11	0	0	0	0	Colombia	273 significant fragments, eight common meanings and four emerging themes: establishing links that satisfy, an invisible woman, approaching a transpersonal relationship of care, and the pursuit of understanding emerged from this study.
Ferrari	2022	Multiple HDP - Postpartum: Psychosocial Health HDP - Postpartum: Optimising Maternal Health	Postpartum Health Experiences of Women with Newborns in Intensive Care: The Desire to Be by the Infant Bedside as a Driver of Postpartum Health	DOI: 10.1111/jmwh.13330	To better understand postpartum health needs of women with infants in the NICU in the 90 days following birth and to propose actionable system improvements to address identified needs.	Interviews	Postpartum	50 postpartum women of infants admitted to the NICU with poor perinatal outcomes, most commonly emergency cesarean birth, preeclampsia, and HELLP syndrome, additional concerns included PPD, anxiety, sleeplessness, diabetes, and hypertension, among others	50	0	0	0	0	United States	Women reported significant intrapartum health conditions and concerns (eg, preeclampsia, emergency cesarean birth, anxiety) and described unmet social, emotional, mental, and physical health needs. Unmet practical needs while in the NICU (eg, a place to rest, affordable parking, access to food, childcare) caused considerable burden. Despite disease burden and emergent health needs, few women repo…																				Multiple conditions
Feroz	2023	HDP - Pregnancy: Treatment and Management	Exploring Caregivers’ Perspectives and Perceived Acceptability of a Mobile-Based Telemonitoring Program to Support Pregnant Women at High-Risk for Preeclampsia in Karachi, Pakistan: A Qualitative Descriptive Study	DOI: 10.3390/healthcare11030392	To explore caregivers’ perspectives and perceived acceptability of a mobile phone-based TM program to support pregnant women at high-risk for preeclampsia.	Interviews	Pregnancy	28 caregivers to women at high risk for pre-eclampsia (15 husbands, 2 mothers, 2 mother-in-laws, 6 sisters, 1 sister-in-law, and 2 wife of husband’s brother)	0	0	0	28	0	Pakistan	All caregivers embraced the proposed mobile phone-based TM program because they perceived many benefits, including a reduction in caregivers’ anxiety and workload, increased convenience, and cost-effectiveness. However, the caregivers cited several caveats to the future implementation of the TM program including the inability of some women and caregivers to use the TM program and the poor accepta…
Fleury	2010	HDP - Postpartum: Psychosocial Health	Development of the mother–child relationship following pre‐eclampsia	DOI: 10.1080/02646831003729104	To assess the establishment of the mother-child relationship in primiparous women who developed pre-eclampsia in the final trimester of pregnancy	Interviews	Postpartum	15 women with prior pre-eclampsia	15	0	0	0	0	Brazil	The results showed that all participants referred to signs of primary maternal preoccupation, the importance of the relationship with their own mother as constituting a model of childcare, the relevance of social support, and the difficulties encountered in fully understanding the medical implications of the diagnosis in their lives and in dealing with hospitalisation. In conclusion, despite feel…
Francis	2023	HDP - Pregnancy: Psychosocial Health	A conceptual understanding of the impact of interconnected forms of racism on maternal hypertension through Black Women’s lived experiences	DOI: 10.1016/j.ssmqr.2023.100329	To explore how various domains of racism interconnect to shape Black women’s lived experience during pregnancy, with a particular focus on factors maternal hypertension.	Focus groups	Postpartum	20 women with hypertensive disorder in last pregnancy	20	0	0	0	0	United States	We identified five domains of racism and four ways these domains interconnect. These findings highlight the multidimensional nature of structural racism and the ways interconnected marginalization across domains creates novel pathways that adversely impact health.
Garti	2023	HDP - Pregnancy: Treatment and Management	A socioecological description of the influencing factors to midwives’ management of preeclampsia in a Ghanaian tertiary hospital	DOI: 10.1371/journal.pone.0291036	To explore the perspectives of key stakeholders in a tertiary hospital in Ghana regarding the facilitators and barriers influencing midwives’ provision of preeclampsia care using a socioecological model.	Interviews	Pregnancy	42 participants comprising senior managers (n = 7) and hospital midwives (n = 35)	0	42	0	0	0	Ghana	Two main themes were identified: 1) Facilitators of preeclampsia management, and 2) Barriers to preeclampsia management. Facilitators were identified at three levels (individual, interpersonal, and organisational) and included midwives’ knowledge of preeclampsia; midwives’ self-efficacy; midwives’ skillset to enhance preeclampsia care; collaborative practice; and strategies for preeclampsia care …
Garti	2024	HDP - Pregnancy: Healthcare Systems and Delivery	Midwives’ experiences of providing pre-eclampsia care in a low- and middle-income country – A qualitative study	DOI: 10.1016/j.wombi.2023.11.001	To explore and gain insights into midwives’ experiences of pre-eclampsia care including their knowledge, skills, and psychological aspects such as midwives’ resilience.	Interviews	Pregnancy	35 midwives	0	35	0	0	0	Ghana	There were three main themes. 1) Competence and Confidence in care; midwives provided timely and appropriate care based on sound knowledge and skills; they explained how pre-eclampsia care was organised within a multidisciplinary context and described collaborative working amongst midwives for mutual learning and support. 2) Emotional concerns and empathy; midwives’ described fulfillment in achie…
Gow	2022	HDP - Postpartum: Optimising Maternal Health	COVID-19, lifestyle behaviors and mental health: A mixed methods study of women 6 months following a hypertensive pregnancy	DOI: 10.3389/fpubh.2022.1000371	To determine how the COVID-19 pandemic affected the diet, physical activity and mental health of women 6 months following a hypertensive disorder of pregnancy.	Interviews	Postpartum	34 interviews	34	0	0	0	0	Australia	Our findings suggest that the confinements of lockdown did not markedly influence the mental health, diet and physical activity behaviors of women 6 months following hypertensive pregnancy. However, physical activity levels were reduced following the emergence of COVID-19, suggesting targeted efforts may be necessary to re-engage postpartum women with exercise.
Hansson	2022	HDP - Pregnancy: Psychosocial Health	Women's experiences of preeclampsia as a condition of uncertainty: a qualitative study.	DOI: 10.1186/s12884-022-04826-5	To describe women's experiences of preeclampsia to improve the support and care given during and after pregnancy	Interviews	Postpartum	9 Women diagnosed with pre-eclampsia	9	0	0	0	0	Sweden	The women's experiences of PE were expressed as A condition of uncertainty, meaning that it was an unexpected and unknown situation. This main result consisted of 1) incomprehensible diagnosis message, 2) ambivalent feeling when the unexpected happens, 3) confusing contradictory messages, 4) appreciated support from the midwife, 5) need for continuous information. The nature of preeclampsia can s…
Harris	2014	HDP - Pregnancy: Screening and Diagnosis	The psychological impact of providing women with risk information for pre-eclampsia: a qualitative study	DOI: 10.1016/j.midw.2014.04.006	To investigate the potential psychological benefits, harms and acceptability of providing pregnant women with formal risk information for pre-eclampsia.	Interviews	Pregnancy	15 primigravid women who received high risk (n=10) or low risk (n=5) results of a 12-week pre-eclampsia screening test	15	0	0	0	0	United Kingdom	Two types of coping typologies were evident from the data. The first were ‘danger managers’ who had an internal sense of control, were focused on the risk that pre-eclampsia presented to them and exhibited information seeking, positive behaviour changes, and cognitive reappraisal coping mechanisms. The second were ‘fear managers’ who had an external sense of control, were focused on the risk that…
Harrison	2003	HDP - Pregnancy: Treatment and Management	Women's satisfaction with their involvement in health care decisions during a high-risk pregnancy	DOI: 10.1046/j.1523-536X.2003.00229.x	To examine women's experience of, and satisfaction with, their involvement in health care decisions during a high-risk pregnancy (At risk of pre-term birth OR HDP)	Interviews	Postpartum	Forty-seven women with hypertension or threatened preterm delivery (including multiple births) were interviewed after the birth of their child	47	0	0	0	0	Canada	Women identified an increased feeling of responsibility for the health of their baby and themselves, but differed in choosing active or passive involvement in health care decisions. Women who wanted active involvement achieved it through one of three processes: struggling for, negotiating, or being encouraged. Women who wanted passive involvement and women facing health crises used the process of…																				Multiple conditions
Heidari	2024	HDP - Pregnancy: Treatment and Management	Hypertensive Pregnant Women’s Experience Regarding the Use of Mobile Health Application: A Phenomenological Study	DOI: 10.5812/jhrt-147195	To investigate the experiences of pregnant mothers with high blood pressure using a mobile phone health application with a phenomenological approach in Kermanshah, Iran.	Interviews	Pregnancy	17 pregnant women with high blood pressure	17	0	0	0	0	Iran	Four main themes and 12 sub-themes were identified from the interviews. Based on this, reliability (quality of content, educational method, and feedback), waiting time (no need to refer to different sources and speed of response), motivation (achievable goals, structure and order, encouragement and diversity in content), and facilities (interface easy to use, interactive activities and the abilit…
Helou	2021	HDP - Pregnancy: Treatment and Management	Pregnant women's experiences with the management of hypertensive disorders of pregnancy: a qualitative study	DOI: 10.1186/s12913-021-07320-4	To explore pregnant women’s perspectives of and experiences with clinical management of HDP.	Interviews	Pregnancy	27 pregnant women diagnosed with and being treated for HDP	27	0	0	0	0	Australia	Three major descriptive themes were discerned regarding the women’s perspectives on and experiences with the management of HDP: attitudes towards monitoring of HDP, attitudes and perceptions towards development and management of complications, and perceptions of pregnant women with chronic hypertension. Trust in the hospital system, positive attitudes towards close blood pressure monitoring as we…
Helou	2021	HDP - Pregnancy: Treatment and Management	Adherence to anti-hypertensive medication in pregnancy	DOI: 10.1016/j.preghy.2021.06.002	To assess adherence to anti-hypertensive medication by pregnant women and to identify the factors associated with adherence or lack thereof.	Mixed methods	Pregnancy	27 pregnant women diagnosed with and being treated for HDP	27	0	0	0	0	Australia	The main contributors to sub-optimal adherence were intentionally putting up with medical problems before taking any action, confusion about the medication, and making changes to the recommended medication regimen to suit lifestyle.
Helou	2021	HDP - Pregnancy: Treatment and Management	'I wish my body was stronger': A qualitative study of attitudes and behaviours regarding treatment of hypertensive disorders of pregnancy	DOI: 10.1177/20503121211032480	To investigate pregnant women’s attitudes and behaviours towards hypertensive disorders of pregnancy and their treatment.	Interviews	Pregnancy	27 pregnant women diagnosed with and being treated for HDP	27	0	0	0	0	Australia	Four major themes emerged around beliefs and behaviours of pregnant women regarding treatment of their hypertension: understanding of hypertensive disorders of pregnancy and their implications, risks versus benefits of antihypertensive medication during pregnancy, trust in medical professionals and adherence to medication. The women’s level of understanding of hypertensive disorders of pregnancy …
Hinton	2017	HDP - Pregnancy: Treatment and Management	Blood pressure self-monitoring in pregnancy (BuMP) feasibility study; a qualitative analysis of women's experiences of self-monitoring	DOI: 10.1186/s12884-017-1592-1	To understand women’s experiences of SMBP during pregnancy	Interviews	Pregnancy	15 pregnant women at risk of HDP	15	0	0	0	0	United Kingdom	Respondents reported general willingness to engage with monitoring their own BP, feeling that it could reduce anxiety around their health during pregnancy, particularly if they had previous experience of raised BP or pre-eclampsia. They felt able to incorporate self-monitoring into their weekly routines, although this was harder post-partum. Self-monitoring of BP made them more aware of the risks…
Hinton	2023	HDP - Pregnancy: Psychosocial Health	‘Nesting networks’: Women’s experiences of social network support in high-risk pregnancy	DOI: 10.1016/j.midw.2023.103622	To explore the social support available to women at higher risk of preeclampsia during pregnancy by examining personal social networks.	Interviews	Pregnancy & Postpartum	19 women at risk of pre-eclampsia	19	0	0	0	0	United Kingdom	Women’s social networks tightened during pregnancy. The inner network changed most dramatically postnatally with women reporting fewer network members. Interviews revealed networks were primarily ‘real-life’ rather than online social networks, with members providing emotional, informational, and practical support. Women with a high-risk pregnancy valued the relationships they developed with healt…
Hird	2016	HDP - Postpartum: Optimising Maternal Health	Risk for cardiovascular disease after pre-eclampsia: differences in Canadian women and healthcare provider perspectives on knowledge sharing	DOI: 10.1080/14461242.2016.1181981	To explore perceptions of and attitudes towards the relationship between PE and CVD risk, assessing how relationships between research findings, risk, pregnancy, and women's health are understood and acted upon in Canadian healthcare.	Interviews	Postpartum	five obstetricians, two family physicians, and one midwife, five women with prior PE	5	8	0	0	0	Canada	We analyse participants' perceptions of and attitudes towards the relationship between PE and CVD risk, assessing how relationships between research findings, risk, pregnancy, and women's health are understood and acted upon in Canadian healthcare. Relating empirical observations to larger debates surrounding knowledge sharing practices, we argue that structural, practical, and ideological barrie…
Hoedjes	2011	HDP - Postpartum: Optimising Maternal Health	Preferences for postpartum lifestyle counseling among women sharing an increased cardiovascular and metabolic risk: a focus group study	DOI: 10.3109/10641955.2010.486459	To describe women's preferences for postpartum lifestyle counseling after a pregnancy complicated by preeclampsia, intrauterine growth restriction, and/or gestational diabetes.	Mixed methods	Postpartum	Thirty-six women who had experienced these pregnancy complications	36	0	0	0	0	The Netherlands	All women expressed a need for participation in postpartum lifestyle counseling. They preferred participation to be tailored to individual preferences. A combination of face-to-face counseling supported by computer-tailored lifestyle advice appealed to them. CONCLUSION: Postpartum lifestyle counseling aimed at these women should be tailored to individual needs and preferences.																				Multiple conditions
Hoedjes	2012	HDP - Postpartum: Optimising Maternal Health	Motivators and barriers to a healthy postpartum lifestyle in women at increased cardiovascular and metabolic risk: a focus-group study	DOI: 10.3109/10641955.2010.544803	To describe the motivators and barriers to the adoption of a healthy postpartum lifestyle after a pregnancy complicated by preeclampsia, intrauterine growth restriction, and/or gestational diabetes.	Mixed methods	Postpartum	Thirty-six women who had experienced these pregnancy complications	36	0	0	0	0	The Netherlands	Although women expressed that they intended to live a healthy postpartum lifestyle, it was generally not achieved. The motivators included improving their own current health condition as well as modeling a healthy lifestyle for their children. Important barriers were reported to be lack of knowledge, poor recovery, and lack of professional support after delivery. CONCLUSIONS: The reported motivat…																				Multiple conditions
Jackson	2006	HDP - Pregnancy: Treatment and Management	Referral and attendance at a specialist antenatal clinic: qualitative study of women's views	DOI: 10.1111/j.1471-0528.2006.01016.x	To explore women’s views on being referred to and attending a specialist antenatal hypertension clinic.	Interviews	Pregnancy	21 interviews with pregnant women	21	0	0	0	0	United Kingdom	Being referred to the clinic conferred an ‘at risk’ status on women. Some women welcomed the referral but others experienced it as unsettling. Many were unclear about why they had been identified as being at risk or had difficulties in accepting the legitimacy of the reason for referral. Women were often inadequately informed about why they were referred to the clinic, what they could expect and …
Jakubowski	2024	HDP - Pregnancy: Healthcare Systems and Delivery	Participatory Surveillance and Candidacy: A Discourse Analysis of Views on Self-Testing for Proteinuria in Pregnancy	DOI: 10.1177/10497323241274270	To explore healthcare professionals and pregnant people’s views on self-testing, whether it should be integrated into antenatal care, and how antenatal care surveillance, traditionally carried out by healthcare professionals, can be shared with pregnant people.	Mixed methods	Pregnancy	21 pregnant people, 18 healthcare professionals	21	18	0	0	0	United Kingdom	Analysis revealed a tension between the empowering concept of participatory surveillance, which pregnant people and healthcare professionals were broadly positive about, and the adjudications made by healthcare professionals about the candidacy, or suitability, of certain pregnant people to self-test. Candidacy is a framework for understanding what influences access to healthcare for socially dis…
Jenkinson	2025	HDP - Postpartum: Healthcare Systems and Delivery	Women’s health and healthcare experiences in the years after gestational diabetes or hypertensive disorders of pregnancy	DOI: 10.1186/s12884-025-07296-7	To explore women’s preferences and experiences regarding preventive healthcare after GDM and HDP, and to identify their unanswered questions about the association between these conditions and future CVD risk.	Focus groups	Postpartum	5 participated in GDM focus group, 7 participated in HDP focus group	12	0	0	0	0	Australia	Three themes were generated from the GDM focus groups: ‘a distressing diagnosis’; ‘degrees of diabetes’; and ‘balancing motherhood and self-care’. Two themes were generated from the HDP focus groups: ‘women’s concerns were dismissed’ and ‘wanting follow up at the right time and with the right person’. The ‘top ten’ questions from each group focussed on improving maternity care, preventing CVD, an…																				Multiple conditions
Johariyah	2020	HDP - Pregnancy: Healthcare Systems and Delivery	Exploring Indonesian Midwive's Experience of Preeclampsia Screening and Community Health Volunteer's Role to Prevent Maternal and Fetal Complications: A Qualitative Study at the Community Level	DOI: 10.31838/srp.2020.11.27	To investigate the experience of midwives in screening preeclampsia and the possibility of involving community health volunteer's in community-level monitoring.	Interviews	Pregnancy	14 participants (10 midwives, 4 community health volunteers)	0	10	0	4	0	Indonesia	There were 3 main themes revealed in this study: 1) lack of guidance of screening and monitoring of preeclampsia in the community, 2) Community Health Volunteers have a role in assisting midwives’ duties in the community; and 3) lack of family support for pregnant women. A lack of guidance was stated by all midwives in this study. Furthermore,screening has been done based on “maternal cohort regi…
Jones	2023	HDP - Pregnancy: Treatment and Management	Use of Cellular-Enabled Remote Patient Monitoring Device for Hypertension Management in Pregnant Women: A Feasibility Study	DOI: 10.1007/s10995-023-03628-1	To measure the feasibility of and patient satisfaction with using an integrated model of cellular-enabled remote patient monitoring devices for blood pressure supported by a 24/7 nurse call center.	Mixed methods	Pregnancy	12 women with chronic hypertension during pregnancy	12	0	0	0	0	United States	Participants scored low on stress and anxiety with mean scores of 5.45 (SD=3.56) and 8.09 (SD 3.62), respectively. Participants scored high on behavioral intention, system usability, and perceived benefits with mean scores of 8.73 (SD=2.53), 75.91 (SD=23.70), and 19.64 (SD=5.92), respectively. Participants perceived benefits to using the device, including increased monitoring by health profession…
Jones	2024	HDP - Pregnancy: Healthcare Systems and Delivery	Cellular-Enabled Remote Patient Monitoring for Pregnancies Complicated by Hypertension	DOI: 10.1016/j.cvdhj.2024.03.001	To assess maternal and neonatal clinical outcomes and patient acceptability of an integrated model of cellular-enabled remote patient monitoring devices for blood pressure supported by a 24/7 nurse call center.	Interviews	Pregnancy	20 women with hypertension during pregnancy	20	0	0	0	0	United States	Participant-perceived benefits of device use included convenience, perceived better care owing to increased monitoring, and patient empowerment. Perceived disadvantages included higher blood pressure readings compared to clinical readings and excessive calls from call center.
Jongsma	2020	HDP - Pregnancy: Treatment and Management	User Experiences With and Recommendations for Mobile Health Technology for Hypertensive Disorders of Pregnancy: Mixed Methods Study	DOI: 10.2196/17271	(1) To explore the experiences of Dutch women who had an increased risk of HDP with a blended care approach (mHealth combined with face-to-face care) for remote self-monitoring of blood pressure and preeclampsia symptoms (2) To formulate recommendations for the use and integration of mHealth in clinical care.	Mixed methods	Pregnancy	11 women pregnant women at increased risk of HPD	11	0	0	0	0	The Netherlands	Of the 4 themes, 2 themes were related to the technologies themselves (expectations, usability), and 2 themes were related to the interaction and use of mHealth (autonomy and responsibilities of patients, responsibilities of health care professionals). First, the digital platform met the expectations of patients, which contributed to user satisfaction. Second, the platform was considered user-fri…
Jongsma	2021	HDP - Pregnancy: Treatment and Management	How digital health affects the patient-physician relationship: An empirical-ethics study into the perspectives and experiences in obstetric care	DOI: 10.1016/j.preghy.2021.05.017	To identify relevant aspects of the patient-physician relationship as perceived by both health care professionals (n = 14) and patients (n = 11) of a digital monitoring platform for hypertensive disorders related to pregnancy.	Interviews	Pregnancy	11 women (6 with prior HDP/ 5 without) and 14 HCP	11	14	0	0	0	The Netherlands	Digital monitoring helps patients to better understand their own condition and contributes to shared decision-making in terms of information exchange. Yet for clinical decision-making both patients and health care professionals argue that health care professionals should stay in the lead. The collected data is by some health care professionals considered hard data that allows objective and more s…
Kehler	2016	HDP - Pregnancy: Psychosocial Health	Experience of Preeclampsia and Bed Rest: Mental Health Implications	DOI: 10.1080/01612840.2016.1189635	To describe women’s experience with preeclampsia and being placed on bed rest.	Interviews	Pregnancy	7 women with pre-eclampsia	7	0	0	0	0	United States	Six themes emerged including: negative feelings and thoughts, lack of guidelines about their diagnosis, family stressors, lack of social support, not being heard, loss of normal pregnancy, and physical symptoms.
Kidner	2004	HDP - Pregnancy: Psychosocial Health	A model for the HELLP syndrome: the maternal experience	DOI: 10.1177/0884217503261131	To describe the experience of mothers whose pregnancies were complicated with HELLP syndrome (hemolysis, elevated liver enzymes, and low platelets) and to determine if such experiences could be clustered by common themes from which a model could emerge.	Interviews	Postpartum	9 self-selected survivors of HELLP syndrome.	9	0	0	0	0	United States	The essential structure of the experience of HELLP syndrome can be expressed as a circle of no control and not knowing, which included the five themes of premonition, symptoms, betrayal, whirlwind, and loss. The pervading emotions expressed were fear (of death), frustration, anger, and guilt. HELLP syndrome represents a unique maternal experience that can be expressed in a model.
Kókai	2022	HDP - Postpartum: Optimising Maternal Health	Perceived determinants of physical activity among women with prior severe preeclampsia: a qualitative assessment	DOI: 10.1186/s12905-022-01692-3	(1) To qualitatively identify the perceived determinants of physical activity among women who have experienced severe preeclampsia (2) To examine whether these determinants are consistent with the overarching processes outlined in the integrated behavior change (IBC) model, a novel model that describes physical activity as being a result of motivational, volitional, and automatic processes.	Surveys	Postpartum	35 women with previous severe pre-eclampsia	35	0	0	0	0	The Netherlands	Thirteen themes emerged from the analysis. Six themes corresponded with motivational processes (future health, perceived ability, attitude, future reward or regret, physical appearance, and doing it for others), two with volitional processes (scheduling and planning), and two with automatic processes (afect and stress). Three themes were classifed as environmental factors (time constraint, social…
Kovell	2024	HDP - Pregnancy: Healthcare Systems and Delivery	Barriers and facilitators to home blood pressure monitoring in women with pregnancies complicated by hypertensive disorders: a qualitative study	DOI: 10.1097/HJH.0000000000003835	To explore patients’ perspectives and experiences with home blood pressure monitoring.	Focus groups	Pregnancy & Postpartum	20 women with HDP	20	0	0	0	0	United States	Facilitators to HBPM included understanding the parameters/purpose of HBPM, prior experience with healthcare/duration of hypertension, free access to HBPM equipment and decision support, creating a routine, external support/counseling (e.g., partner/healthcare/family), and technology support. Barriers to HBPM included uncertainty/ lack of training about the HBPM process, accessing/using HBPM equi…
Kraus	2024	HDP - Postpartum: Healthcare Systems and Delivery	Postpartum care in a cardio-obstetric clinic after preterm preeclampsia: patient and healthcare provider perspectives	DOI: 10.1016/j.ajogmf.2024.101339	To describe patient and healthcare provider perspectives of services in a cardio-obstetric clinic following preterm preeclampsia with severe features.	Interviews	Postpartum	10 patients and 10 providers	10	10	0	0	0	United States	Healthcare system navigation was difficult, particularly in the context of postpartum needs. When patients are informed about their diagnosis, the information could both increase anxiety and be useful for long-term healthcare planning. Language concordant care did not always occur, and both patients and providers described gaps in quality services. Within the theme of responsibility, patients des…
Lichtsztejn	2025	Multiple HDP - Pregnancy: Treatment and Management HDP - Pregnancy: Healthcare Systems and Delivery	Risk and decision-making: Communication between health professionals and pregnant women at risk of preeclampsia in Catalonia	DOI: 10.1016/j.socscimed.2025.117786	To investigate the experiences of women undergoing screening or diagnosis of preeclampsia.	Mixed methods	Postpartum	24 women who developed pre-eclampsia or were screened as high risk	24	0	0	0	0	Spain	The results suggest that risk classification significantly impacts the decision-making process and the technical parameters. As we contend, participants experienced difficulties receiving quality information and communicating with professionals, making shared decisionmaking challenging. As we conclude, doctor-patient dialogue and shared decisions are increasingly replaced by institutional protoco…
Mahmoud	2023	HDP - Pregnancy: Healthcare Systems and Delivery	Facilitators and barriers to optimal home blood pressure management in patients with hypertensive disorders of pregnancy in a tertiary care facility in Abuja, Nigeria: a qualitative research study	DOI: 10.1186/s12913-023-09976-6	To evaluate the facilitators and barriers of the current and optimal management of HDP with a focus on home BP monitoring in Nigeria using qualitative research methods.	Mixed methods	Pregnancy	Healthcare workers (n=22) including specialists in cardiology, obstetrics and gynaecology, maternal-foetal medicine, nurses/midwives and resident doctors as well as patients (n=10)	10	22	0	0	0	Nigeria	Participants identifed facilitators including the perceived simplic‑ ity of home blood pressure monitoring program, high burden of HDP, and availability of a multi-disciplinary team of healthcare professionals with expertise in HDP management. Barriers identifed were cost, limited knowledge of HDP amongst patients, limited transportation networks, inconsistent management protocols, and inadequate…
Markovic	2006	HDP - Pregnancy: Psychosocial Health	Maternal identity change as a consequence of antenatal hospitalization	DOI: 10.1080/07399330600880319	To analyse the experiences of urban and rural women in Australia who have had difficulties in maintaining their pregnancies and study the impact of individual and social factors that facilitate or impede women’s adjustment to the risks associated with these disorders.	Interviews	Pregnancy	27 women with common serious disorders of pregnancy (3 pre-eclampsia)	27	0	0	0	0	Australia	The analysis of in-depth interviews with 27 women hospitalized antenatally indicates that most women were unfamiliar with the diagnoses and acted as passive “decision takers,” complying with medical advice to remain in the hospital. Admission to a tertiary hospital ward that provided care to women with pregnancy disorders promoted the formation of a new identity, that of a woman whose pregnancy d…																				Multiple conditions
Martins	2014	HDP - Pregnancy: Psychosocial Health	Cultural meanings of hypertension in pregnancy according to pregnant women	DOI: 10.1590/0104-07072014001620013	To understand the cultural meanings pregnant women attribute to the experience of hypertension during pregnancy.	Mixed methods	Pregnancy	22 pregnant women diagnosed with pregnancy induced hypertensive disorder	22	0	0	0	0	Brazil	The results showed that the cultural meanings attributed to the hypertension were marked by the fear of the baby’s and their own death. They interpreted and gave sense to their experiences based on a net of symbols and meanings created and recreated based on the continuous interlocution with their families, with different social groups and with the health professionals. These women’s subjectivity…
Mattocks	2025	HDP - Postpartum: Screening for Cardiometabolic Conditions	Understanding Pregnancy-Related Cardiovascular Disease Risk Communication and Management Among Women Veterans	DOI: 10.1089/jwh.2024.0618	To examine Veterans’ pregnancy-related cardiovascular (CV) risk conditions, risk identification, and risk communication with primary care providers	Interviews	Postpartum	28 women (23 with gestational hypertension or pre-eclampsia)	23	0	0	0	0	United States	Four themes arose: (1) Veterans Affairs (VA) medical records may contain limited information regarding CV risk factors experienced during pregnancy; (2) strong relationships between Veterans and their VA primary care providers can facilitate management of CV risk factors following pregnancy; (3) some Veterans receive vague and/or conflicting recommendations for CV risk reduction following pregnan…																				Multiple conditions
McCain	1994	HDP - Pregnancy: Psychosocial Health	The experience of high risk pregnancy	DOI: 10.1111/j.1552-6909.1994.tb01899.x	To describe the experience of high-risk pregnancy from the perspectives of mothers and fathers.	Interviews	Postpartum	21 parents who experienced high-risk pregnancy and the birth of a preterm infant	21	0	0	0	0	United States	Emotional responses to high-risk pregnancy were (a)vulnerability-the realization that pregnancy outcome was at risk, (b)heightened anxiety-the transition from normal activities to bed rest and hospitalization, and (c)inevitability-the imminent premature delivery of an infant with a guardedprognosis.																				Multiple conditions
Meaney	2016	HDP - Pregnancy: Psychosocial Health	Women's experience of maternal morbidity: a qualitative analysis	DOI: 10.1186/s12884-016-0974-0	To explore women's experiences of maternal morbidity.	Interviews	Pregnancy & Postpartum	14 women with a maternal morbidity before, during or after birth (includes GDM. HDP)	14	0	0	0	0	Ireland	Four superordinate themes were identified: powerlessness, morbidity management, morbidity treatment and socio-behavioural responses to morbidities. Women were accepting of the uncontrollable nature of the adverse outcome experienced. While being treated for trauma, women were satisfied to relinquish their autonomy to ensure the safety of themselves and their babies. However, these events were deb…																				Multiple conditions
Mekie	2022	Multiple HDP - Pregnancy: Screening and Diagnosis HDP - Pregnancy: Healthcare Systems and Delivery	Perception towards preeclampsia and perceived barriers to early health-seeking among pregnant women in selected Hospitals of South Gondar Zone, Northwest Ethiopia: A qualitative study	DOI: 10.1371/journal.pone.0271502	To assess the perception towards preeclampsia and perceived barriers to early health-seeking among pregnant women in selected Hospitals of South Gondar Zone, Northwest Ethiopia.	Interviews	Pregnancy	20 pregnant women	20	0	0	0	0	Ethiopia	The majority of the participants believed preeclampsia as a pregnancy-specific hypertensive disease and mainly associated it with overweight and nutritional problems. With regards to the perceived severity, the study participants agreed that preeclampsia can lead women to death. Personal delay, lack of awareness about the disease, transport problem, and low socioeconomic condition were perceived …
Mohammadi	2021	HDP - Pregnancy: Healthcare Systems and Delivery	Exploring Potential Achievements and Barriers to Provide Homecare for Women with Preeclampsia: A Qualitative Study	DOI: 10.30476/IJCBNM.2021.89368.1605	To explore the potential achievements and barriers of home care for mothers with PE.	Interviews	Pregnancy	17 maternal health services providers (eight midwives who worked in the health centers and hospitals with more than 10 years of professional experience, two midwifery instructors, two maternal health policymakers, and five obstetricians and reproductive health professionals) and 11 mothers who had experienced PE	11	17	0	0	0	Iran	Seven main categories were extracted. Three main categories for the potential achievement included “family involvement in maternal care”, “holistic maternal health promotion”, and “improving utility of services”. The other four categories emerged for barriers included: “more willingness to provide in-hospital medical care”, “clients’ concerns about cultural issues”, “providers` unwillingness to d…
Mooij	2021	HDP - Pregnancy: Psychosocial Health	Beyond severe acute maternal morbidity: a mixed-methods study on the long-term consequences of (severe pre-)eclampsia in rural Tanzania	DOI: 10.1111/tmi.13507	To explore the long-term (perceived) consequences of (severe pre-)eclampsia in rural Tanzania.	Mixed methods	Postpartum	17 women with pre-eclampsia underwent interview	17	0	0	0	0	Tanzania	Women who suffered from (severe pre-)eclampsia may experience long-term sequelae, including hypertension, depression and anxiety. Women lack information about their condition, and some are worried to conceive again.
Mooij	2022	HDP - Pregnancy: Psychosocial Health	Role of male partners in the long-term well-being of women who have experienced severe pre-eclampsia and eclampsia in rural Tanzania: a qualitative study	DOI: 10.1080/01443615.2021.1958766	To explore the perspectives of nine male partners of women who suffered from (pre-)eclampsia six to seven years earlier in rural Tanzania	Interviews	Postpartum	9 male partners of women who suffered from (pre)eclampsia	0	0	9	0	0	Tanzania	Male partners considered their role to be pivotal regarding finances, decision-making in healthcare-seeking and family planning and provided physical and emotional support. After SAMM, households may be affected in the long run. Some men took over their female partner’s household duties until up to two years after birth.
Mukwenda	2017	HDP - Pregnancy: Psychosocial Health	Women’s experiences of having had, and recovered from, eclampsia at a tertiary hospital in Tanzania	DOI: 10.1016/j.wombi.2016.09.006	To explore and describe women’s experiences of having had, and recovered from, eclampsia at a tertiary hospital in Tanzania.	Interviews	Postpartum	10 women recovering from eclampsia	10	0	0	0	0	Tanzania	The women had experienced eclamptic seizure as painful and unreal as they were unable to control their body or actions despite sensing what happened. At hospital they felt being cared for and recovered but concerned because they had not been provided with enough information about the disorder. Being separated from the baby during hospitalisation was troublesome and they worried about infant feedi…
Munyungula	2021	HDP - Pregnancy: Treatment and Management	Self-monitoring of blood pressure for preeclampsia patients: Knowledge and attitudes	DOI: 10.4102/curationis.v44i1.2195	The purpose of this study was to explore and describe preeclampsia patients’ knowledge and attitudes towards the self-monitoring of their BP.	Interviews	Pregnancy	14 pre-eclampsia patients	14	0	0	0	0	South Africa	The knowledge and attitudes towards the self-monitoring of blood pressure (SMBP) were explored. Four themes emerged, namely understanding of hypertension disorders during pregnancy, openness on self-monitoring at home, its hindrances and benefits. The participants portrayed limited understanding and knowledge of preeclampsia, yet they had positive attitudes towards monitoring BP themselves and we…
Murray-Davis	2022	HDP - Pregnancy: Healthcare Systems and Delivery	A framework for understanding how midwives perceive and provide care management for pregnancies complicated by gestational diabetes or hypertensive disorders of pregnancy	DOI: 10.1016/j.midw.2022.103498	To explore the perspective of midwives in Ontario, Canada, and their experiences managing pregnancies affected by GDM and HDP.	Mixed methods	Pregnancy	144 survey responses from midwives 20 interviews with midwives	0	144	0	0	0	Canada	Most of the midwives’ clinical behaviours relating to GDM or HDP were in keeping with guidelines and regulatory standards set by existing provincial standards. Six theoretical domains from the TDF appeared to influence midwives’care pathway: “Internal influences” included knowledge, skills and beliefs about capabilities; while “external influences” included social/professional role and identity, …	Multiple conditions																			Multiple conditions
Nabulo	2023	HDP - Pregnancy: Healthcare Systems and Delivery	Experiences of referral with an obstetric emergency: voices of women admitted at Mbarara Regional Referral Hospital, South Western Uganda	DOI: 10.1186/s12884-023-05795-z	To explore the experiences of women referred with obstetric emergencies to Mbarara Regional Referral Hospital (MRRH) in Uganda, in order to identify barriers and facilitating factors.	Interviews	Postpartum	11 women and 2 birth attendants	11	2	0	0	0	Uganda	Women experienced transport, care delays and inhumane treatment from health care providers (HCPs). The obstetric indications for referral were severe obstructed labor, ruptured uterus, and transverse lie in advanced labor, eclampsia and retained second twin with intrapartum hemorrhage. The secondary reasons for referral included; nonfunctional operating theatres due to power outages, unsterilized…
Nagraj	2019	HDP - Postpartum: Screening for Cardiometabolic Conditions	Women's and healthcare providers' perceptions of long-term complications associated with hypertension and diabetes in pregnancy: a qualitative study.	DOI: 10.1111/1471-0528.15847	To investigates perceptions of women and healthcare providers in rural India regarding these long-term risks	Mixed methods	Postpartum	A total of 71 participants (3 Government officials; 4 Obstetricians; 4 Primary Care Physicians; 33 CHWs (aged 29– 54 years); 24 pregnant/postpartum women (aged 20–35); and 3 laboratory technicians)	24	41	0	0	6	India	The key priority area for high-risk pregnant women was anaemia. Blood pressure measurement was routinely embedded in antenatal care; however, postpartum follow up and knowledge of the long-term complications were limited. GDM was not considered a common problem, although significant variations and challenges to GDM screening were identified. Knowledge of the long-term sequelae of GDM with regard …																				Multiple conditions
Nagraj	2023	HDP - Pregnancy: Healthcare Systems and Delivery	A Mobile Clinical Decision Support System for High-Risk Pregnant Women in Rural India (SMARThealth Pregnancy): Pilot Cluster Randomized Controlled Trial	DOI: 10.2196/44362	To co-design a theory-informed intervention for CHWs to screen, refer, and counsel pregnant women at high risk of future CVD in rural India and evaluate its feasibility and acceptability.	Mixed methods	Pregnancy & Postpartum	CHWs (n=56) and pregnant or postpartum women (n=5)	5	56	0	0	0	India	The model of home-based care was feasible and acceptable for pregnant or postpartum women and CHWs, who perceived improvements in quality of care, self-efficacy, and professional recognition.	Multiple conditions																			Multiple conditions
Namagembe	2024	HDP - Pregnancy: Healthcare Systems and Delivery	Implementation challenges in preeclampsia care: perspectives from health care professionals in urban Uganda	DOI: 10.1016/j.xagr.2024.100348	To explore the perspectives of local health care professionals on how preeclampsia care is currently delivered in the study setting and what challenges they experience in providing prompt and safe care.	Interviews	Pregnancy	33 healthcare professionals and stakeholders	0	23	0	0	10	Uganda	The following 5 key themes emerged: delayed patient presentation, recognizing the unwell patient with preeclampsia, the challenges of the existing triage system, stakeholder disconnect, and ways of learning from each other. Health care professionals referenced an important psychosocial perspective associated with preeclampsia in the study setting, which may influence the likelihood of seeking car…
Nielsen	2022	Multiple HDP - Postpartum: Screening for Cardiometabolic Conditions HDP - Postpartum: Optimising Maternal Health	Women’s perceptions of cardiovascular risk after preeclampsia: a qualitative study	DOI: 10.1186/s12884-022-05179-9	To explore the experiences and perceptions of preeclampsia and the associated increased risk of future CVD among Danish women with previous preeclampsia and their attitudes towards CVD risk screening.	Interviews	Postpartum	10 women with previous pre-eclampsia	10	0	0	0	0	Denmark	We identifed six themes: 1) Experiences and perceptions of being diagnosed with preeclampsia, 2) Awareness about increased risk of CVD later in life, 3) Knowledge as a precondition for action, 4) The perception of CVD risk as being modifable, 5) Motivators for and barriers to a healthy lifestyle, and 6) Screening for CVD. Awareness of the severity of preeclampsia was limited prior to being diagno…
Nikčević	2019	HDP - Pregnancy: Treatment and Management	Reasons for accepting or declining participation in the ASPRE trial: A qualitative study with women at high risk of preterm pre‐eclampsia	DOI: 10.1002/pd.5554	To identify factors that affected the decision of pregnant women at high risk for pre‐eclampsia (PE) in accepting or declining participation in a medicated clinical trial (ASPRE) for the prevention of preterm PE.	Interviews	Pregnancy	14 participants and 13 decliners of the ASPRE trial, all of whom were high ridk for the development of preeclampsia	27	0	0	0	0	United Kingdom	For participants, their high‐risk status seems to have motivated them to take part in the trial. This was enabled by their perception that the trial drug aspirin was commonly used, the safety of the procedure, and the belief that they will be in receipt of extra monitoring in pregnancy. Decliners expressed discomfort about taking medications in pregnancy, and about the presence of the placebo arm…
Nix	2024	Multiple HDP - Postpartum: Healthcare Systems and Delivery HDP - Postpartum: Optimising Maternal Health	Understanding Patient Perspectives on Specialized, Longitudinal, Postpartum, Cardiovascular Risk-Reduction Clinics	DOI: 10.1016/j.cjco.2023.09.020	To examine the experiences of patients with HDP who attended a specialized, longitudinal general internal medicine postpartum cardiovascular risk reduction clinic called PreVASC.	Mixed methods	Postpartum	11 participants participated in interview	11	0	0	0	0	Canada	Overall, 37% of eligible clinic patients (42 of 115) participated; 79% of participants (n ¼ 33) reported being “very satisfied” with the PreVASC clinic’s specialized longitudinal model of care, and 95% (n ¼ 40) reported making at least one preventive health behaviour change after receiving individualized counselling on cardiovascular risk reduction. Qualitative results found improvements in patie…
Nur	2020	HDP - Pregnancy: Psychosocial Health	Makassar ethnic community perception about pre-eclampsia: A study phenomenology	DOI: 10.1016/j.enfcli.2019.07.141	To describe the Makassar ethnic community’s perception regarding pre-eclampsia in Gowa district.	Interviews	Pregnancy & Postpartum	36 women	36	0	0	0	0	Indonesia	3 key themes - 1) Pregnant women’s experiences in having a pregnancy, 2) Perception of pregnancy poisoning (pre-eclampsia), 3) Traditional treatments or beliefs during pregnancy
O’Connor	2024	HDP - Postpartum: Optimising Maternal Health	Acceptability of data linkage to identify women at risk of postnatal complication for the development of digital risk prediction tools and interventions to better optimise postnatal care, a qualitative descriptive study design	DOI: 10.1186/s12916-024-03489-7	To understand the perspectives of both public and clinical stakeholders towards current postnatal care within general practice and the use of patient data to build a novel digital predictive tool that addresses the long-term risks of CVD in women post pregnancy.	Mixed methods	Postpartum	27 public contributors aged 25–55 years and 7 clinical stakeholders (GPs, midwives, clinical psychologist)	27	7	0	0	0	United Kingdom	From 27 public and seven clinical contributors, fve themes regarding postnatal check expectations versus reality were developed, including‘limited resources’, ‘low maternal health priority’, ‘lack of knowledge’, ‘inefective systems’ and‘new mum syndrome’. Despite some concerns, all supported data linkage to identify women postnatally, targeting intervention to those at greater risk of CVD. Partic…
Ogunwole	2023	HDP - Postpartum: Optimising Maternal Health	Health Experiences of African American Mothers, Wellness in the Postpartum Period and Beyond (HEAL): A Qualitative Study Applying a Critical Race Feminist Theoretical Framework	DOI: 10.3390/ijerph20136283	The objective of this study is to explore the cultural, social, and historical factors that affect postpartum primary care utilization among Black women with cardiometabolic risk factors and to identify the needs, barriers, and facilitators that are associated with it.	Interviews	Postpartum	18 women at risk	18	0	0	0	0	United States	(1) The enduring influence of structural racism, (2) personally mediated racism in healthcare and beyond, (3) sociocultural beliefs about preventative healthcare, (4) barriers to postpartum care transitions, such as education and multidisciplinary communication, (5) facilitators of postpartum care transitions, such as patient–provider relationships and continuity of care, and (6) postpartum healt…																				Multiple conditions
Olawade	2023	HDP - Pregnancy: Healthcare Systems and Delivery	Determinants of maternal mortality in south-western Nigeria: Midwives’ perceptions	DOI: 10.1016/j.midw.2023.103840	To examine the determinants of maternal mortality in south-western Nigeria from the midwife’s perspective.	Interviews	Pregnancy	25 midwives	0	25	0	0	0	Nigeria	The mean age and work experience of the participants were 35.2 ± 9.3 years and 8.4 ± 7.0 years, respectively. The midwives perceived that the main determinants of maternal mortality were postpartum haemorrhage (86.5 %), hypertensive disorder in pregnancy (80.9 %), mismanagement at mission homes/traditional birth attendant centres (MH/TBAs) (79.1 %) and sepsis (70.1 %). Some of the priority target…
Payakachat	2020	HDP - Postpartum: Optimising Maternal Health	Using mHealth in postpartum women with pre-eclampsia: Lessons learned from a qualitative study	DOI: 10.1002/ijgo.13134	To explore perceptions and attitudes of postpartum women with preeclampsia towards remote monitoring (mHealth) and communication with the call center.	Interviews	Postpartum	Postpartum hypertensive women (21 users and 16 non-users of M-Health)	37	0	0	0	0	United States	Both groups perceived that mHealth helped manage their condition. However, non-users were concerned about the challenge of incorporating mHealth into their routine, whereas users mentioned that they liked using mHealth on a daily basis. They also stated that communication with nurses in the call center was helpful. Barriers identified by users included size of the blood pressure cuffs, size of th…
Pealing	2022	HDP - Pregnancy: Healthcare Systems and Delivery	Perceptions and experiences of blood pressure self-monitoring during hypertensive pregnancy: A qualitative analysis of women’s and clinicians’ experiences in the OPTIMUM-BP trial	DOI: 10.1016/j.preghy.2022.09.006	To explore experiences, perceptions, and use of the OPTIMUM-BP self-monitoring intervention. Study design	Mixed methods	Pregnancy	24 women with chronic hypertension, 8 clinicians	24	8	0	0	0	United Kingdom	Women found self-monitoring of BP feasible and acceptable and were highly motivated and pro-active in their monitoring, reporting greater control and knowledge of BP and reassurance. Women’s persistence with SMBP was driven by a perceived need to safeguard the pregnancy, particularly among those taking antihypertensive medication. Clinicians also described the intervention as acceptable, though B…
Piveta	2016	HDP - Pregnancy: Psychosocial Health	Perception of pregnancy risk by a group of pregnant women hypertensive hospitalized	DOI: 10.4025/cienccuidsaude.v15i1.28988	To understand the perception of the risk of pregnancy to a group of hypertensive pregnant women, describe the meaning of high-risk pregnancy for them and identify their difficulties during the hospital stay and their care needs.	Interviews	Pregnancy	7 women hospitalised for HDP and in the third trimester	7	0	0	0	0	Brazil	The seven pregnant women, aged 25 and 38, were multiparous, were interned for more than seven days, reporting concern with the child welfare and difficulty staying hospitalized and away from family. They showed feelings of fear, anxiety and anger at the hospital infrastructure and the service of the medical care team. It is considered that pregnant women had difficulty verbalizing the meaning of …
Püschl	2023	HDP - Pregnancy: Screening and Diagnosis	Pregnant women’s attitudes to and experiences with a smartphone-based self-test for prediction of pre-eclampsia: a qualitative descriptive study	DOI: 10.1136/bmjopen-2022-065575	To explore attitudes to and experiences using a smartphone-based self-test for prediction of preeclampsia among pregnant women.	Interviews	Pregnancy	20 women participating in preeclampsia trial	20	0	0	0	0	Denmark	Qualitative thematic analysis resulted in the identification of three main themes: Raising awareness, self-testing has the potential to be an integrated part of pregnancy and trusting in technology. Two subthemes were identified under each main theme.
Ramavhoya	2020	HDP - Pregnancy: Treatment and Management	Can Women’s Lives be saved from Hypertensive Disorders during Pregnancy? Experiences of South African Midwives	DOI: 10.29063/ajrh2020/v24i2.15	To explore and describe the experiences of midwives on the management of women diagnosed with hypertensive disorders during pregnancy	Interviews	Pregnancy	18 midwives	0	18	0	0	0	South Africa	Findings of this study revealed three themes (with sub-themes) namely; management of pregnant women diagnosed with hypertensive disorders, support experienced when managing complications, challenges experienced by midwives when managing hypertensive disorders during pregnancy. In conclusion, poor support came up very strongly as a factor influencing good management of hypertensive disorders in pr…
Razai	2023	HDP - Postpartum: Optimising Maternal Health	Encouraging brisk walking with the free Active10 app in postnatal women who had a hypertensive pregnancy: “Just Walk It” feasibility study	DOI: 10.1371/journal.pone.0282066	To explore the feasibility of a future trial to investigate whether encouraging use of the free NHS smartphone app Active10 increases brisk walking and reduces blood pressure (BP) in postnatal mothers who had hypertensive disorders of pregnancy (HDP).	Interviews	Postpartum	21 women with HDP	21	0	0	0	0	United Kingdom	Of 28 women approached, 21 (75%, 95% CI 55.1–89.3%) agreed to participate. Age range was 21–46 years and five (24%) self-identified as black ethnicity. One woman dropped out of the study, and one became ill. The remaining participants (90%, 19/21, 95% CI 69.6–98.8%) were followed up after 3-months. Ninety-five percent (18/19) downloaded the Active10 app and 74% (14/19) continued using it at 3-mon…
Respati	2024	HDP - Pregnancy: Treatment and Management	Qualitative Analysis of Pregnant Women with Preeclampsia at Muhammadiyah Ahmad Dahlan Hospital, Kediri	DOI: 10.26911/thejmch.2024.09.04.05	To find significant predisposing factors that cause preeclampsia.	Interviews	Pregnancy	15 pregnant women with preeclampsia	15	0	0	0	0	Indonesia	Pregnant women with preeclampsia were mostly housewives or low socio-economic, old and too young, obese, had families with a history of hypertension, were pregnant with different husbands. All of this can be detected using the preeclampsia screening sheet.
Richardson	1994	HDP - Pregnancy: Treatment and Management	Body Experience Differences of Women With Pregnancy-Induced Hypertension	https://pubmed.ncbi.nlm.nih.gov/7885056/	To determine whether women with PIH differed from women with normal pregnancies based on (a) their reports of changes in weight, appetite, activity, or moods; (b) whether body changes were described as gains or losses; (c) whether body cllanges were evaluated as satisfactory or worrisome; and (d) when in pregnancy the body changes occurred.	Mixed methods	Pregnancy	61 women participated in this study. Thirty-eight women had Pill and 23 women had normal pregnancies.	61	0	0	0	0	United States	The women with PIH were unlike women with normal pregnancies in important ways. Body experience differences were apparent throughout the pregnancies, and the differences varied in a meaningful, time-dependent manner. The range of body experiences for women with PIH was extreme: pregnancy started out as a relatively easy, agreeable experience, and progressed over time to an increasingly difficult …
Robbins	2021	HDP - Pregnancy: Treatment and Management	Pills and prayers: a comparative qualitative study of community conceptualisations of preeclampsia and pluralistic care in Ethiopia, Haiti and Zimbabwe	DOI: 10.1186/s12884-021-04186-6	To focus on pre-eclampsia with the aim of understanding conceptual challenges in relation to help seeking.	Mixed methods	Pregnancy & Postpartum	6 pregnant women, 13 women with previous PET, 6 family members of deceased women, 43 healthcare workers/birth assistants, 3 community leaders, 18 traditional healers/religious figures	19	43	0	27	0	Ethiopia, Haiti & Zimbabwe	Survivors of pre-eclampsia spoke of their uncertainty regarding symptoms and diagnosis. A lack of shared language challenged coherence in interpretations of illness related to pre-eclampsia. Across settings, raised blood pressure in pregnancy was often attributed to psychosocial distress and dietary factors, and eclampsia linked to spiritual manifestations. Pluralistic care was driven by attribut…
Robbins	2023	Multiple HDP - Pregnancy: Treatment and ManagemenT HDP - Healthcare Systems and Delivery	Understanding challenges as they impact on hospital-level care for preeclampsia in rural Ethiopia: a qualitative study	DOI: 10.1136/bmjopen-2022-061500	To explore hospital-level care for pre-eclampsia in Ethiopia, considering the perspectives of those affected and healthcare providers, in order to understand barriers and facilitators to early detection, care escalation and appropriate management.	Mixed methods	Pregnancy	10 staff members (2 midwives, 3 IESOs, 4 doctors including an obstetrician and a district health manager), 8 women with lived experience of pre-eclampsia and three family	8	10	0	3	0	Ethiopia	This study identified numerous systemic barriers to provision of quality, person-centred care for preeclampsia in hospitals. Individual staff efforts to respond to maternal emergencies were undermined by a lack of consistency in availability of resources and support. The ways in which policies were applied exacerbated inequities in care. Staff improvised as a means of managing with limited materi…
Roberts	2017	Multiple HDP - Pregnancy: Psychosocial Health HDP - Postpartum: Psychosocial Health	Pregnancy with gestational hypertension or preeclampsia: A qualitative exploration of women's experiences.	DOI: 10.1016/j.midw.2017.01.004	To gain insight into women's experience of hypertension in pregnancy and to report on what mediating factors may help improve their experience.	Interviews	Postpartum	20 women	20	0	0	0	0	Australia	Four main themes were identified. These were: Reacting to the diagnosis, Challenges of being a mother, Processing and accepting the situation, and Moving on from the experience. The mediating factors that improved the experience were Feeling safe and trusting the care providers, Having continuity of care and carer, and Valuing social support from partner, family and friends.
Rossiter	2022	HDP - Postpartum: Optimising Maternal Health	Optimising mothers' health behaviour after hypertensive disorders of pregnancy: a qualitative study of a postnatal intervention.	DOI: 10.1186/s12889-022-13590-2	To investigate whether and how women adopted healthy behaviours after a pregnancy complicated by a hypertensive disorder.	Interviews	Postpartum	34 women	34	0	0	0	0	Australia	The three main themes were 1) Awareness of cardiovascular risk: some did not acknowledge the health risks, whereas others embraced this information. 2) Sources of motivation: while the majority were motivated to make a concerted effort to adapt their health behaviour, motivation often centred on their baby and family rather than their own needs. 3) Sustaining behaviour change with a new baby: wom…
Roth	2021	HDP - Postpartum: Optimising Maternal Health	Exploring education preferences of Australian women regarding long-term health after hypertensive disorders of pregnancy: a qualitative perspective	DOI: 10.1186/s12905-021-01524-w	To explore women’s preferred content, format and access to education regarding long-term health after HDP.	Interviews	Postpartum	13 women	13	0	0	0	0	Australia	Our findings show that most participants wanted information soon after birth with all women wanting information within 12 months post birth, complemented with detailed take-home evidence. Participants indicated preference for structured follow-up via their HCP with automated alerts about the appointment and recommended tests. This evidence can be used to guide the development of education program…
Roth	2022	HDP - Postpartum: Optimising Maternal Health	Preferences of Australian healthcare providers regarding education on long-term health after hypertensive disorders of pregnancy: a qualitative study	DOI:10.1136/bmjopen-2021-055674	To explore Australian healthcare providers’ (HCPs’) preferred content, format and access to education regarding long-term health after hypertensive disorder of pregnancy (HDP), in order to guide the development of education programmes.	Interviews	Postpartum	Twenty HCP were interviewed, including midwives, specialist obstetrician/gynaecologists, general practitioners with a diploma in obstetrics and gynaecology, and cardiologists.	0	20	0	0	0	Australia	Four main categories were identified. ‘Obtaining evidence-based information for own learning’ addressing own learning with preference for multi-disciplinary education, preferably endorsed or facilitated by professional organisations. ‘Optimising the referral process from hospital to community health services’ was about the need for structured long-term follow-up to transition from hospital to com…
Sadiq	2016	HDP - Pregnancy: Screening and Diagnosis	Factors associated with adverse pregnancy outcomes and perceptions of risk factors among reproductive age women in Soba LGA, Kaduna State 2013	DOI: 10.11604/pamj.2016.25.111.8739	To identify the associated risk factors and perceptions of adverse pregnancy outcomes among reproductive age women in Soba local government area	Mixed methods	Postpartum	Cases were women aged 15-49 years with a history of adverse pregnancy outcome. Controls: 15-49 years without a history of adverse outcomes. Adverse outcomes were: pregnancy induced hypertension and spontaneous abortions.	138	0	0	0	0	Uganda	Risk factors associated with outcomes are multiple pregnancies and delayed commencement of antenatal care. There was poor perception of adverse pregnancy outcomes. We recommended frequent community health talks, early commencement of antenatal and Utilization of Family planning services.
Sakurai	2023	HDP - Pregnancy: Treatment and Management	Women's experiences with hypertensive disorders of pregnancy from a national referral hospital in Tanzania: A qualitative study	DOI: 10.1111/jjns.12513	To explore the experiences among postpartum women with hypertensive disorders of pregnancy, from pregnancy to admission at a referral hospital in Tanzania.	Interviews	Postpartum	14 women with hypertensive disorders of pregnancy	14	0	0	0	0	Tanzania	Data analysis yielded four categories and 27 sub-categories. The four categories were: “I'm shocked; I thought I was normal,” “The treatment journey,” “What health care providers did and did not teach me,” “I have a risky future; I hope health care providers can help me.”
[truncated: 95 more rows]

## Sheet: HDP - Review
Author	Year	Primary Area of Investigation	Title	DOI	Study Aim	Study Design	Qualitative/mixed methods articles	Country	Key Findings/ Themes	Other
[truncated: 32 more rows]

## Sheet: FGR - Original Research
Author	Year	Primary Area of Investigation	Title	DOI	Study Aim	Study Design	Timing of Assessment/ Data Collection	Sample Population	Women	Healthcare Professionals	Partners	Community stakeholders	Professional stakeholders	Country	Key Findings/ Themes	Other
[truncated: 43 more rows]

## Sheet: PTB - Original Research
Author	Year	Primary Area of Investigation	Title	DOI	Study Aim	Study Design	Timing of Assessment/ Data Collection	Sample Population	Women	Healthcare Professionals	Partners	Community stakeholders	Professional stakeholders	Country	Key Findings/Themes	Other
[truncated: 214 more rows]

[truncated: 1 more sheets: PTB - Review]
